# Supplementary material for: The spontaneous self-assembly of a molecular water pipe in 3D space
Source: IUCrJ. 2022 Apr 27;9(Pt 3):364–9. doi: 10.1107/S2052252522003396 (PMC9067119; doi:10.1107/S2052252522003396)
Supplement: Supplementary file 1 [file m-09-00364-sup1.cif]

data_tmp_100_3d
#==============================================================================

# PROCESSING SUMMARY (IUCr Office Use Only)

_journal_date_recd_electronic      2022-01-13
_journal_date_to_coeditor         ?
_journal_date_from_coeditor       ?
_journal_date_accepted     2022-03-25
_journal_date_printers_first      ?
_journal_date_printers_final      ?
_journal_date_proofs_out          ?
_journal_date_proofs_in           ?
_journal_coeditor_name            ?
_journal_coeditor_code      YC5037SUP1
_journal_coeditor_notes
?
_journal_paper_category      FA
_journal_techeditor_code      M220339
_iucr_compatibility_tag          ACTA95
_journal_techeditor_notes  
;
;
_journal_coden_ASTM               ?
_journal_name_full                ?
_journal_year                     ?
_journal_volume                   ?
_journal_issue                    ?
_journal_page_first               ?
_journal_page_last                ?
_journal_suppl_publ_number        ?
_journal_suppl_publ_pages         ?

#==============================================================================

 
_audit_creation_method            'SHELXL-2014/7'
_shelx_SHELXL_version_number      '2014/7'
_chemical_name_systematic         ?
_chemical_name_common             '2,2,6,6-tetramethylpiperidine-water adduct'
_chemical_melting_point           ?
_chemical_formula_moiety          ?
_chemical_formula_sum
 'C18 H46 N2 O4' 
_chemical_formula_weight          354.57

loop_
 _atom_type_symbol
 _atom_type_description
 _atom_type_scat_dispersion_real
 _atom_type_scat_dispersion_imag
 _atom_type_scat_length_neutron 
 _atom_type_scat_source
 'C'   'C'   0.0000   0.0000   6.646  
; Neutron Data Booklet, Table 1.1-8, ILL Grenoble, 
France (2003) ISBN 0-9704143-7-4
;
 'H'   'H'   0.0000   0.0000  -3.739  
; Neutron Data Booklet, Table 1.1-8, ILL Grenoble, 
France (2003) ISBN 0-9704143-7-4
;
 'N'  'N'    0.0000   0.0000   9.360  
; Neutron Data Booklet, Table 1.1-8, ILL Grenoble, 
France (2003) ISBN 0-9704143-7-4
;
 'O'  'O'    0.0000   0.0000   5.805  
; Neutron Data Booklet, Table 1.1-8, ILL Grenoble, 
France (2003) ISBN 0-9704143-7-4
;

  
_space_group_crystal_system       triclinic
_space_group_IT_number            2
_space_group_name_H-M_alt         'P -1'
_space_group_name_Hall            '-P 1'
 
_shelx_space_group_comment
;
The symmetry employed for this shelxl refinement is uniquely defined
by the following loop, which should always be used as a source of
symmetry information in preference to the above space-group names.
They are only intended as comments.
;
 
loop_
 _space_group_symop_operation_xyz
 'x, y, z'
 '-x, -y, -z'
 
_cell_length_a                    6.5456(3)
_cell_length_b                    13.5305(5)
_cell_length_c                    14.2972(6)
_cell_angle_alpha                 108.793(4)
_cell_angle_beta                  99.273(4)
_cell_angle_gamma                 91.900(3)
_cell_volume                      1178.15(9)
_cell_formula_units_Z             2
_cell_measurement_temperature     100(2)
_cell_measurement_reflns_used     550
_cell_measurement_theta_min       8.795
_cell_measurement_theta_max       85.55
 
_exptl_crystal_description        'needle-like'
_exptl_crystal_colour             'colourless'
_exptl_crystal_density_meas       'not measured'
_exptl_crystal_density_method     none
_exptl_crystal_density_diffrn     0.999          
_exptl_crystal_F_000              400
_exptl_transmission_factor_min    ?
_exptl_transmission_factor_max    ?
_exptl_crystal_size_max           18
_exptl_crystal_size_mid           4
_exptl_crystal_size_min           1
_exptl_absorpt_coefficient_mu     0.225
_shelx_estimated_absorpt_T_min    ?
_shelx_estimated_absorpt_T_max    ?
_exptl_absorpt_correction_type    none
_exptl_absorpt_correction_T_min   ?
_exptl_absorpt_correction_T_max   ?

_diffrn_ambient_temperature       100(2)
_diffrn_radiation_type            neutron
_diffrn_radiation_wavelength_id   'white-beam'
_diffrn_source                    'spallation source' 
_diffrn_measurement_device_type   'time-of-flight diffractometer' 
_diffrn_measurement_method        'time-of-flight profile data' 
_diffrn_detector            'scintillation counters'
_diffrn_detector_area_resol_mean  0.33
_diffrn_detector_details
;
Array of eleven flat square fiber-otpically coupled scintillator PSD 
with 64 x 64 pixels and active area of 192 x 192 mm each
(resolution: 0.33 by 0.33 pixels/mm)
; 
_diffrn_reflns_number             5052
_diffrn_reflns_av_unetI/netI      0.0420
_diffrn_reflns_av_R_equivalents   0
_diffrn_reflns_limit_h_min        -4
_diffrn_reflns_limit_h_max        9
_diffrn_reflns_limit_k_min        -25
_diffrn_reflns_limit_k_max        22
_diffrn_reflns_limit_l_min        -24
_diffrn_reflns_limit_l_max        24
_diffrn_reflns_theta_min          8.794
_diffrn_reflns_theta_max          85.552
_diffrn_reflns_theta_full         25.242
_diffrn_measured_fraction_theta_max   0.123
_diffrn_measured_fraction_theta_full  0.480
_diffrn_reflns_Laue_measured_fraction_max    0.123
_diffrn_reflns_Laue_measured_fraction_full   0.480
_diffrn_reflns_point_group_measured_fraction_max   0.123
_diffrn_reflns_point_group_measured_fraction_full  0.480
_reflns_number_total              5052
_reflns_number_gt                 5052
_reflns_threshold_expression      'I > 2\s(I)'
_reflns_Friedel_coverage          0.000
_reflns_Friedel_fraction_max      .
_reflns_Friedel_fraction_full     .
 
_reflns_special_details
;
 _reflns_Friedel_fraction is defined as the number of unique
 Friedel pairs measured divided by the number that would be
 possible theoretically, ignoring centric projections and
 systematic absences.
;
 
_computing_data_collection        'SECI'
_computing_cell_refinement        'SXD2001 (Gutmann, 2005)'
_computing_data_reduction         'SXD2001 (Gutmann, 2005)'
_computing_structure_solution     'SHELXS-97 (Sheldrick, 1990)'
_computing_structure_refinement   'SHELXL-2014/7 (Sheldrick, 2014)'
_computing_molecular_graphics     'Mercury 3.6, (CCDC 2015)'
_computing_publication_material   'Mercury 3.6, (CCDC 2015)'

_refine_special_details 
; Refinement of F^2^ against ALL unmerged Laue reflections.
R1=0.0582 for 1862 unique reflections after merging for Fourier. 
;
_refine_ls_structure_factor_coef  Fsqd
_refine_ls_matrix_type            full
_refine_ls_weighting_scheme       calc
_refine_ls_weighting_details
'w=1/[\s^2^(Fo^2^)+(0.2000P)^2^] where P=(Fo^2^+2Fc^2^)/3'
_atom_sites_solution_primary      direct
_atom_sites_solution_secondary    difmap
_atom_sites_solution_hydrogens    difmap
_refine_ls_hydrogen_treatment     refall
_refine_ls_extinction_method      'SHELXL-2014/7 (Sheldrick 2014'
_refine_ls_extinction_coef        0.0029(4)
_refine_ls_extinction_expression
 'Fc^*^=kFc[1+0.001xFc^2^\l^3^/sin(2\q)]^-1/4^'
_refine_ls_number_reflns          5052
_refine_ls_number_parameters      612
_refine_ls_number_restraints      78
_refine_ls_R_factor_all           0.0920
_refine_ls_R_factor_gt            0.0920
_refine_ls_wR_factor_ref          0.2383
_refine_ls_wR_factor_gt           0.2383
_refine_ls_goodness_of_fit_ref    1.210
_refine_ls_restrained_S_all       1.207
_refine_ls_shift/su_max           0.000
_refine_ls_shift/su_mean          0.000
 
loop_
 _atom_site_label
 _atom_site_type_symbol
 _atom_site_fract_x
 _atom_site_fract_y
 _atom_site_fract_z
 _atom_site_U_iso_or_equiv
 _atom_site_adp_type
 _atom_site_occupancy
 _atom_site_site_symmetry_order  
 _atom_site_calc_flag
 _atom_site_refinement_flags_posn
 _atom_site_refinement_flags_adp
 _atom_site_refinement_flags_occupancy
 _atom_site_disorder_assembly
 _atom_site_disorder_group
N1 N 0.4396(7) 0.2248(2) 0.2599(2) 0.0156(9) Uani 1 1 d . . . . .
H1 H 0.314(2) 0.2555(8) 0.2895(8) 0.030(3) Uani 1 1 d . . . . .
C1 C 0.4175(10) 0.2278(4) 0.1556(3) 0.0230(14) Uani 1 1 d . . . . .
C2 C 0.2600(14) 0.1385(5) 0.0823(4) 0.0344(18) Uani 1 1 d . . . . .
H2A H 0.101(3) 0.1567(12) 0.0968(11) 0.054(4) Uani 1 1 d . . . . .
H2B H 0.258(3) 0.1368(12) 0.0058(8) 0.063(5) Uani 1 1 d . . . . .
C3 C 0.2975(14) 0.0309(5) 0.0917(4) 0.0354(18) Uani 1 1 d . . . . .
H3A H 0.173(3) -0.0272(12) 0.0418(11) 0.074(6) Uani 1 1 d . . . . .
H3B H 0.441(3) 0.0069(10) 0.0704(9) 0.050(4) Uani 1 1 d . . . . .
C4 C 0.2975(12) 0.0361(4) 0.2013(4) 0.0285(16) Uani 1 1 d . . . . .
H4A H 0.332(3) -0.0403(9) 0.2095(11) 0.059(5) Uani 1 1 d . . . . .
H4B H 0.141(3) 0.0525(10) 0.2206(9) 0.045(4) Uani 1 1 d . . . . .
C5 C 0.4585(9) 0.1217(3) 0.2762(3) 0.0175(12) Uani 1 1 d . . . . .
C6 C 0.3383(15) 0.3349(5) 0.1610(5) 0.039(2) Uani 1 1 d . . . . .
H6A H 0.186(3) 0.3432(11) 0.1879(12) 0.058(4) Uani 1 1 d . . . . .
H6B H 0.318(3) 0.3456(12) 0.0885(10) 0.074(6) Uani 1 1 d . . . . .
H6C H 0.451(3) 0.3998(10) 0.2141(11) 0.056(4) Uani 1 1 d . . . . .
C7 C 0.6264(12) 0.2225(4) 0.1204(4) 0.0306(16) Uani 1 1 d . . . . .
H7A H 0.751(3) 0.2780(10) 0.1772(10) 0.055(4) Uani 1 1 d . . . . .
H7B H 0.615(3) 0.2436(13) 0.0520(11) 0.072(6) Uani 1 1 d . . . . .
H7C H 0.685(3) 0.1468(10) 0.1045(11) 0.056(4) Uani 1 1 d . . . . .
C8 C 0.6806(11) 0.0883(4) 0.2730(5) 0.0299(16) Uani 1 1 d . . . . .
H8A H 0.718(3) 0.0592(12) 0.1973(11) 0.052(4) Uani 1 1 d . . . . .
H8B H 0.704(3) 0.0250(10) 0.3043(14) 0.078(6) Uani 1 1 d . . . . .
H8C H 0.795(2) 0.1540(11) 0.3189(12) 0.054(4) Uani 1 1 d . . . . .
C9 C 0.4156(14) 0.1398(5) 0.3826(4) 0.0320(17) Uani 1 1 d . . . . .
H9A H 0.523(3) 0.1999(10) 0.4386(9) 0.056(4) Uani 1 1 d . . . . .
H9B H 0.434(3) 0.0676(11) 0.4002(12) 0.068(5) Uani 1 1 d . . . . .
H9C H 0.265(3) 0.1630(12) 0.3888(10) 0.058(5) Uani 1 1 d . . . . .
N11 N 0.8917(7) 0.6749(2) 0.2993(2) 0.0161(8) Uani 1 1 d . . . . .
H11 H 1.033(2) 0.6507(8) 0.3193(7) 0.030(3) Uani 1 1 d . . . . .
C11 C 0.9023(9) 0.7911(3) 0.3454(3) 0.0167(12) Uani 1 1 d . . . . .
C12 C 1.0120(11) 0.8462(4) 0.2852(4) 0.0273(15) Uani 1 1 d . . . . .
H12A H 1.002(2) 0.9311(9) 0.3157(11) 0.050(4) Uani 1 1 d . . . . .
H12B H 1.182(3) 0.8338(10) 0.2963(10) 0.046(4) Uani 1 1 d . . . . .
C13 C 0.9258(11) 0.8040(5) 0.1732(4) 0.0308(16) Uani 1 1 d . . . . .
H13A H 1.008(3) 0.8437(12) 0.1341(11) 0.062(5) Uani 1 1 d . . . . .
H13B H 0.767(3) 0.8211(11) 0.1573(10) 0.056(5) Uani 1 1 d . . . . .
C14 C 0.9429(12) 0.6847(5) 0.1327(4) 0.0309(16) Uani 1 1 d . . . . .
H14A H 1.107(3) 0.6707(12) 0.1431(10) 0.053(4) Uani 1 1 d . . . . .
H14B H 0.875(3) 0.6533(12) 0.0516(8) 0.060(5) Uani 1 1 d . . . . .
C15 C 0.8296(10) 0.6258(4) 0.1882(3) 0.0243(14) Uani 1 1 d . . . . .
C16 C 1.0337(13) 0.8178(4) 0.4506(4) 0.0293(16) Uani 1 1 d . . . . .
H16A H 0.964(2) 0.7794(10) 0.4960(9) 0.044(3) Uani 1 1 d . . . . .
H16B H 1.047(3) 0.9019(8) 0.4898(9) 0.057(5) Uani 1 1 d . . . . .
H16C H 1.185(3) 0.7928(11) 0.4477(9) 0.050(4) Uani 1 1 d . . . . .
C17 C 0.6880(11) 0.8290(4) 0.3569(4) 0.0263(14) Uani 1 1 d . . . . .
H17A H 0.594(2) 0.8288(9) 0.2861(10) 0.047(4) Uani 1 1 d . . . . .
H17B H 0.702(3) 0.9108(9) 0.4054(11) 0.057(4) Uani 1 1 d . . . . .
H17C H 0.598(3) 0.7815(10) 0.3881(11) 0.048(4) Uani 1 1 d . . . . .
C18 C 0.8968(15) 0.5133(4) 0.1626(5) 0.038(2) Uani 1 1 d . . . . .
H18A H 1.055(3) 0.5140(11) 0.1867(12) 0.058(4) Uani 1 1 d . . . . .
H18B H 0.853(4) 0.4722(12) 0.0830(11) 0.085(7) Uani 1 1 d . . . . .
H18C H 0.817(3) 0.4689(9) 0.2009(12) 0.067(5) Uani 1 1 d . . . . .
C19 C 0.5913(12) 0.6199(5) 0.1561(5) 0.0349(17) Uani 1 1 d . . . . .
H19A H 0.512(3) 0.5876(12) 0.2018(12) 0.059(4) Uani 1 1 d . . . . .
H19B H 0.546(3) 0.5684(12) 0.0778(11) 0.071(6) Uani 1 1 d . . . . .
H19C H 0.536(2) 0.6937(10) 0.1594(11) 0.048(4) Uani 1 1 d . . . . .
O21 O 0.7419(10) 0.3740(4) 0.3939(4) 0.0175(13) Uani 1 1 d D . . . .
O22 O 0.6788(10) 0.5809(4) 0.4082(4) 0.0207(14) Uani 1 1 d D . . . .
O23 O 0.2592(10) 0.5767(4) 0.3982(4) 0.0210(15) Uani 1 1 d D . . . .
O24 O 1.1548(10) 0.3673(4) 0.3856(4) 0.0281(18) Uani 1 1 d D . . . .
H21A H 0.6353(18) 0.3215(7) 0.3467(7) 0.0326(14) Uiso 1 1 d D U . . .
H22A H 0.7525(19) 0.6123(8) 0.3684(7) 0.0326(14) Uiso 1 1 d D U . . .
H24A H 1.0055(15) 0.3641(9) 0.3848(8) 0.0326(14) Uiso 1 1 d D U . . .
H21B H 0.709(3) 0.4425(9) 0.3932(12) 0.0304(14) Uiso 0.603(14) 1 d D U P . -1
H21C H 0.732(5) 0.3859(19) 0.4632(10) 0.0304(14) Uiso 0.397(14) 1 d D U P . -1
H22B H 0.528(2) 0.581(3) 0.398(3) 0.0304(14) Uiso 0.29(2) 1 d D U P . -1
H22C H 0.712(5) 0.5090(11) 0.3934(19) 0.0304(14) Uiso 0.397(14) 1 d D U P . -1
H22D H 0.746(5) 0.608(2) 0.4785(12) 0.0304(14) Uiso 0.351(14) 1 d D U P . -1
H23A H 0.4071(17) 0.5804(12) 0.3974(11) 0.0304(14) Uiso 0.71(2) 1 d D U P . -1
H23B H 0.248(3) 0.6033(12) 0.4679(8) 0.0304(14) Uiso 0.603(14) 1 d D U P . -1
H23C H 0.219(3) 0.5029(8) 0.3825(12) 0.0304(14) Uiso 0.649(14) 1 d D U P . -1
H24B H 1.190(5) 0.4353(14) 0.380(2) 0.0304(14) Uiso 0.351(14) 1 d D U P . -1
H24C H 1.214(3) 0.3757(12) 0.4548(8) 0.0304(14) Uiso 0.649(14) 1 d D U P . -1
 
loop_
 _atom_site_aniso_label
 _atom_site_aniso_U_11
 _atom_site_aniso_U_22
 _atom_site_aniso_U_33
 _atom_site_aniso_U_23
 _atom_site_aniso_U_13
 _atom_site_aniso_U_12
N1 0.026(3) 0.0088(12) 0.0095(14) 0.0022(10) -0.0012(14) -0.0005(13)
H1 0.032(9) 0.027(5) 0.029(5) 0.009(4) 0.002(5) 0.005(5)
C1 0.039(4) 0.018(2) 0.010(2) 0.0048(16) 0.000(2) 0.000(2)
C2 0.044(6) 0.038(3) 0.010(2) 0.0007(19) -0.007(3) -0.009(3)
H2A 0.025(11) 0.066(9) 0.063(9) 0.020(7) -0.009(7) -0.007(7)
H2B 0.082(13) 0.082(10) 0.012(5) 0.006(5) -0.003(6) -0.025(9)
C3 0.046(6) 0.026(3) 0.019(3) -0.011(2) 0.005(3) -0.016(3)
H3A 0.075(14) 0.055(9) 0.053(8) -0.027(6) 0.004(8) -0.034(9)
H3B 0.061(13) 0.039(7) 0.038(7) -0.005(5) 0.016(7) -0.004(7)
C4 0.037(5) 0.013(2) 0.031(3) -0.0024(18) 0.012(3) -0.008(2)
H4A 0.088(14) 0.022(5) 0.062(8) 0.007(5) 0.018(8) -0.006(6)
H4B 0.048(12) 0.041(7) 0.040(6) 0.001(5) 0.022(6) -0.009(6)
C5 0.026(4) 0.0110(18) 0.018(2) 0.0077(16) 0.005(2) 0.0001(19)
C6 0.062(6) 0.031(3) 0.028(3) 0.020(2) 0.001(3) 0.014(3)
H6A 0.055(13) 0.055(8) 0.070(9) 0.025(7) 0.014(9) 0.027(8)
H6B 0.133(18) 0.066(9) 0.040(7) 0.037(7) 0.012(9) 0.027(10)
H6C 0.081(13) 0.033(6) 0.060(9) 0.025(6) 0.010(8) 0.002(7)
C7 0.048(5) 0.023(3) 0.021(3) 0.003(2) 0.016(3) -0.004(3)
H7A 0.059(12) 0.045(7) 0.055(8) 0.009(6) 0.010(7) -0.015(7)
H7B 0.106(18) 0.085(11) 0.045(8) 0.034(8) 0.046(9) 0.008(11)
H7C 0.065(13) 0.032(6) 0.076(10) 0.006(6) 0.050(8) 0.002(7)
C8 0.030(5) 0.015(2) 0.045(4) 0.012(2) 0.002(3) 0.009(2)
H8A 0.044(11) 0.063(9) 0.052(8) 0.013(6) 0.026(7) 0.009(7)
H8B 0.097(16) 0.041(7) 0.110(13) 0.049(8) 0.008(11) 0.031(8)
H8C 0.040(11) 0.045(7) 0.074(9) 0.023(6) -0.003(7) 0.007(7)
C9 0.048(6) 0.029(3) 0.027(3) 0.019(2) 0.008(3) 0.004(3)
H9A 0.087(13) 0.052(8) 0.027(6) 0.015(5) -0.003(7) 0.008(8)
H9B 0.111(16) 0.048(7) 0.069(9) 0.044(7) 0.027(9) 0.024(8)
H9C 0.074(15) 0.067(10) 0.037(7) 0.016(6) 0.019(8) 0.008(10)
N11 0.024(3) 0.0107(13) 0.0137(14) 0.0057(10) 0.0002(14) 0.0005(13)
H11 0.031(8) 0.030(5) 0.028(5) 0.009(4) 0.002(5) 0.012(5)
C11 0.026(4) 0.0097(17) 0.016(2) 0.0071(15) 0.0024(19) -0.0003(18)
C12 0.037(5) 0.018(2) 0.031(3) 0.018(2) -0.003(3) -0.004(2)
H12A 0.048(10) 0.027(5) 0.078(9) 0.030(6) -0.002(7) -0.012(6)
H12B 0.043(11) 0.051(7) 0.047(7) 0.023(6) 0.005(6) -0.003(6)
C13 0.027(5) 0.043(3) 0.033(3) 0.029(3) 0.001(3) -0.004(3)
H13A 0.074(13) 0.069(9) 0.057(9) 0.044(8) 0.005(8) -0.012(9)
H13B 0.056(12) 0.060(8) 0.060(9) 0.043(7) -0.010(8) -0.004(7)
C14 0.038(5) 0.042(3) 0.016(2) 0.013(2) 0.007(3) 0.006(3)
H14A 0.044(12) 0.079(10) 0.044(8) 0.026(7) 0.023(7) 0.014(8)
H14B 0.076(13) 0.082(10) 0.016(5) 0.016(6) -0.003(6) -0.004(9)
C15 0.037(4) 0.017(2) 0.014(2) 0.0033(16) -0.003(2) 0.000(2)
C16 0.046(5) 0.016(2) 0.018(2) 0.0006(18) -0.006(3) -0.002(2)
H16A 0.054(10) 0.051(7) 0.028(5) 0.016(5) 0.002(6) 0.000(6)
H16B 0.097(14) 0.022(5) 0.039(7) -0.002(4) 0.000(7) -0.003(6)
H16C 0.055(12) 0.056(8) 0.031(6) 0.009(5) -0.002(6) 0.013(8)
C17 0.029(4) 0.017(2) 0.037(3) 0.013(2) 0.008(3) 0.007(2)
H17A 0.049(11) 0.048(7) 0.052(7) 0.026(6) 0.007(7) 0.021(7)
H17B 0.076(13) 0.027(6) 0.063(8) 0.008(5) 0.008(8) 0.021(6)
H17C 0.045(10) 0.045(7) 0.067(8) 0.031(6) 0.020(7) 0.016(6)
C18 0.056(6) 0.018(3) 0.029(3) -0.004(2) -0.001(3) 0.006(3)
H18A 0.054(13) 0.051(8) 0.062(9) 0.008(6) 0.008(9) 0.018(8)
H18B 0.13(2) 0.053(8) 0.043(9) -0.017(6) -0.013(9) 0.023(10)
H18C 0.099(16) 0.017(5) 0.079(11) 0.016(6) 0.000(10) 0.002(7)
C19 0.033(5) 0.029(3) 0.033(3) 0.007(2) -0.011(3) -0.007(3)
H19A 0.039(11) 0.068(9) 0.077(10) 0.038(8) 0.004(8) 0.001(8)
H19B 0.075(14) 0.066(9) 0.047(8) 0.003(7) -0.026(8) -0.004(8)
H19C 0.027(10) 0.046(7) 0.070(9) 0.022(6) 0.004(7) 0.004(6)
O21 0.017(4) 0.013(2) 0.021(3) 0.0027(18) 0.004(2) 0.001(2)
O22 0.025(4) 0.015(2) 0.024(3) 0.0091(19) 0.003(2) 0.001(2)
O23 0.023(5) 0.020(2) 0.021(3) 0.009(2) 0.002(2) 0.002(2)
O24 0.046(6) 0.016(2) 0.017(3) 0.0020(19) -0.001(3) -0.001(3)
 
_geom_special_details
;
 All esds (except the esd in the dihedral angle between two l.s. planes)
 are estimated using the full covariance matrix.  The cell esds are taken
 into account individually in the estimation of esds in distances, angles
 and torsion angles; correlations between esds in cell parameters are only
 used when they are defined by crystal symmetry.  An approximate (isotropic)
 treatment of cell esds is used for estimating esds involving l.s. planes.
;
 
loop_
 _geom_bond_atom_site_label_1
 _geom_bond_atom_site_label_2
 _geom_bond_distance
 _geom_bond_site_symmetry_2
 _geom_bond_publ_flag
N1 H1 1.025(17) . ?
N1 C1 1.488(5) . ?
N1 C5 1.491(5) . ?
C1 C7 1.528(10) . ?
C1 C6 1.538(8) . ?
C1 C2 1.541(8) . ?
C2 H2B 1.084(13) . ?
C2 H2A 1.11(3) . ?
C2 C3 1.529(9) . ?
C3 H3B 1.07(3) . ?
C3 H3A 1.094(14) . ?
C3 C4 1.547(9) . ?
C4 H4A 1.103(14) . ?
C4 H4B 1.11(2) . ?
C4 C5 1.535(7) . ?
C5 C9 1.535(8) . ?
C5 C8 1.540(9) . ?
C6 H6B 1.080(14) . ?
C6 H6C 1.115(18) . ?
C6 H6A 1.12(3) . ?
C7 H7C 1.073(16) . ?
C7 H7B 1.097(15) . ?
C7 H7A 1.115(16) . ?
C8 H8B 1.092(12) . ?
C8 H8A 1.096(17) . ?
C8 H8C 1.097(16) . ?
C9 H9C 1.06(3) . ?
C9 H9A 1.076(17) . ?
C9 H9B 1.089(13) . ?
N11 H11 1.021(12) . ?
N11 C15 1.491(6) . ?
N11 C11 1.492(5) . ?
C11 C17 1.525(9) . ?
C11 C16 1.531(7) . ?
C11 C12 1.545(8) . ?
C12 H12A 1.098(13) . ?
C12 H12B 1.12(2) . ?
C12 C13 1.518(8) . ?
C13 H13B 1.077(19) . ?
C13 H13A 1.079(16) . ?
C13 C14 1.543(9) . ?
C14 H14A 1.09(2) . ?
C14 H14B 1.108(13) . ?
C14 C15 1.541(9) . ?
C15 C18 1.544(8) . ?
C15 C19 1.545(9) . ?
C16 H16C 1.06(2) . ?
C16 H16B 1.087(12) . ?
C16 H16A 1.094(16) . ?
C17 H17B 1.093(13) . ?
C17 H17A 1.097(14) . ?
C17 H17C 1.098(16) . ?
C18 H18A 1.04(2) . ?
C18 H18B 1.079(15) . ?
C18 H18C 1.10(2) . ?
C19 H19C 1.063(15) . ?
C19 H19A 1.08(2) . ?
C19 H19B 1.097(15) . ?
O21 H21B 0.962(10) . ?
O21 H21C 0.966(11) . ?
O21 H21A 0.976(9) . ?
O22 H22C 0.966(11) . ?
O22 H22B 0.972(12) . ?
O22 H22D 0.973(11) . ?
O22 H22A 0.984(9) . ?
O23 H23B 0.961(10) . ?
O23 H23C 0.967(10) . ?
O23 H23A 0.970(11) . ?
O24 H24B 0.971(11) . ?
O24 H24C 0.971(10) . ?
O24 H24A 0.975(10) . ?
H21B H22C 0.898(18) . ?
H22B H23A 0.792(19) . ?
H22C H21B 0.898(18) . ?
H23A H22B 0.792(19) . ?
 
loop_
 _geom_angle_atom_site_label_1
 _geom_angle_atom_site_label_2
 _geom_angle_atom_site_label_3
 _geom_angle
 _geom_angle_site_symmetry_1
 _geom_angle_site_symmetry_3
 _geom_angle_publ_flag
H1 N1 C1 108.5(6) . . ?
H1 N1 C5 106.8(6) . . ?
C1 N1 C5 118.7(3) . . ?
N1 C1 C7 111.6(4) . . ?
N1 C1 C6 105.2(4) . . ?
C7 C1 C6 108.3(5) . . ?
N1 C1 C2 111.0(4) . . ?
C7 C1 C2 110.3(5) . . ?
C6 C1 C2 110.3(5) . . ?
H2B C2 H2A 105.0(14) . . ?
H2B C2 C3 110.7(11) . . ?
H2A C2 C3 108.5(9) . . ?
H2B C2 C1 110.0(10) . . ?
H2A C2 C1 108.5(9) . . ?
C3 C2 C1 113.7(5) . . ?
H3B C3 H3A 108.0(13) . . ?
H3B C3 C2 110.7(10) . . ?
H3A C3 C2 109.6(12) . . ?
H3B C3 C4 110.2(9) . . ?
H3A C3 C4 109.1(11) . . ?
C2 C3 C4 109.2(5) . . ?
H4A C4 H4B 107.7(13) . . ?
H4A C4 C5 109.1(10) . . ?
H4B C4 C5 108.5(7) . . ?
H4A C4 C3 109.6(9) . . ?
H4B C4 C3 110.1(9) . . ?
C5 C4 C3 111.8(5) . . ?
N1 C5 C4 112.1(4) . . ?
N1 C5 C9 105.5(4) . . ?
C4 C5 C9 108.7(5) . . ?
N1 C5 C8 111.1(4) . . ?
C4 C5 C8 111.1(5) . . ?
C9 C5 C8 108.2(5) . . ?
H6B C6 H6C 107.4(14) . . ?
H6B C6 H6A 108.5(15) . . ?
H6C C6 H6A 107.7(13) . . ?
H6B C6 C1 111.3(10) . . ?
H6C C6 C1 110.7(9) . . ?
H6A C6 C1 111.1(9) . . ?
H7C C7 H7B 107.3(13) . . ?
H7C C7 H7A 105.6(14) . . ?
H7B C7 H7A 106.4(13) . . ?
H7C C7 C1 114.0(10) . . ?
H7B C7 C1 110.6(13) . . ?
H7A C7 C1 112.4(10) . . ?
H8B C8 H8A 106.2(14) . . ?
H8B C8 H8C 107.1(13) . . ?
H8A C8 H8C 108.2(14) . . ?
H8B C8 C5 110.2(13) . . ?
H8A C8 C5 114.4(10) . . ?
H8C C8 C5 110.3(10) . . ?
H9C C9 H9A 107.2(13) . . ?
H9C C9 H9B 110.1(15) . . ?
H9A C9 H9B 107.3(12) . . ?
H9C C9 C5 111.1(8) . . ?
H9A C9 C5 112.1(10) . . ?
H9B C9 C5 108.9(10) . . ?
H11 N11 C15 107.1(7) . . ?
H11 N11 C11 108.6(6) . . ?
C15 N11 C11 119.3(3) . . ?
N11 C11 C17 111.7(4) . . ?
N11 C11 C16 105.9(3) . . ?
C17 C11 C16 108.0(5) . . ?
N11 C11 C12 111.0(4) . . ?
C17 C11 C12 111.3(4) . . ?
C16 C11 C12 108.6(5) . . ?
H12A C12 H12B 106.5(11) . . ?
H12A C12 C13 111.2(8) . . ?
H12B C12 C13 107.9(9) . . ?
H12A C12 C11 109.4(10) . . ?
H12B C12 C11 108.9(7) . . ?
C13 C12 C11 112.8(4) . . ?
H13B C13 H13A 104.2(12) . . ?
H13B C13 C12 111.2(10) . . ?
H13A C13 C12 110.3(9) . . ?
H13B C13 C14 110.6(9) . . ?
H13A C13 C14 110.6(11) . . ?
C12 C13 C14 109.9(4) . . ?
H14A C14 H14B 109.3(14) . . ?
H14A C14 C15 108.6(8) . . ?
H14B C14 C15 108.5(10) . . ?
H14A C14 C13 108.6(9) . . ?
H14B C14 C13 110.0(9) . . ?
C15 C14 C13 111.9(5) . . ?
N11 C15 C14 111.3(4) . . ?
N11 C15 C18 106.0(4) . . ?
C14 C15 C18 108.8(6) . . ?
N11 C15 C19 110.7(5) . . ?
C14 C15 C19 111.2(5) . . ?
C18 C15 C19 108.8(5) . . ?
H16C C16 H16B 108.9(13) . . ?
H16C C16 H16A 106.6(12) . . ?
H16B C16 H16A 107.6(12) . . ?
H16C C16 C11 111.7(8) . . ?
H16B C16 C11 110.3(8) . . ?
H16A C16 C11 111.5(8) . . ?
H17B C17 H17A 104.2(10) . . ?
H17B C17 H17C 109.0(13) . . ?
H17A C17 H17C 107.5(12) . . ?
H17B C17 C11 110.4(11) . . ?
H17A C17 C11 113.4(10) . . ?
H17C C17 C11 112.0(9) . . ?
H18A C18 H18B 111.3(17) . . ?
H18A C18 H18C 107.0(14) . . ?
H18B C18 H18C 107.0(15) . . ?
H18A C18 C15 111.0(9) . . ?
H18B C18 C15 110.0(10) . . ?
H18C C18 C15 110.5(10) . . ?
H19C C19 H19A 108.6(14) . . ?
H19C C19 H19B 106.5(12) . . ?
H19A C19 H19B 107.8(14) . . ?
H19C C19 C15 113.3(9) . . ?
H19A C19 C15 111.0(9) . . ?
H19B C19 C15 109.3(13) . . ?
H21B O21 H21C 96.3(19) . . ?
H21B O21 H21A 109.3(13) . . ?
H21C O21 H21A 113.0(19) . . ?
H22C O22 H22B 108(3) . . ?
H22C O22 H22D 99(2) . . ?
H22B O22 H22D 114(3) . . ?
H22C O22 H22A 108(2) . . ?
H22B O22 H22A 117(2) . . ?
H22D O22 H22A 110(2) . . ?
H23B O23 H23C 101.0(15) . . ?
H23B O23 H23A 105.4(16) . . ?
H23C O23 H23A 104.3(16) . . ?
H24B O24 H24C 103.3(19) . . ?
H24B O24 H24A 105(2) . . ?
H24C O24 H24A 103.3(14) . . ?
H22C H21B O21 166(3) . . ?
H23A H22B O22 172(5) . . ?
H21B H22C O22 160(4) . . ?
H22B H23A O23 177(4) . . ?
 
loop_
 _geom_hbond_atom_site_label_D 
 _geom_hbond_atom_site_label_H 
 _geom_hbond_atom_site_label_A 
 _geom_hbond_distance_DH 
 _geom_hbond_distance_HA 
 _geom_hbond_distance_DA 
 _geom_hbond_angle_DHA 
 _geom_hbond_site_symmetry_A 
N1 H1 O24  1.025(17) 2.118(15) 3.083(8) 156.1(9) 1_455
O21 H21A N1  0.976(9) 1.795(9) 2.772(6) 179.9(12) .
O22 H22A N11  0.984(9) 1.817(10) 2.800(7) 177.8(10) .
 
_refine_diff_density_max    1.408
_refine_diff_density_min   -1.407
_refine_diff_density_rms    0.305

_shelx_res_file
;

    tmp_100_3d.res created by SHELXL-2014/7


TITL tetramethylpiperidine-H2O complex - SXD at 100K - 3d int
CELL 0.71073 6.5456   13.5305   14.2972  108.7932   99.2733   91.8999
ZERR 2 0.0003 0.0005 0.0006 0.004 0.004 0.003
LATT 1
NEUT
SFAC C H N O
UNIT 36 92 4 8

L.S. 5
TEMP -163
MERG 0
FMAP -2
PLAN 10
BOND $h
eqiv $1 -1+x, y, z
htab n1 o24_$1
htab o21 n1
htab o22 n11

sadi 0.01 o21 H21a o21 H21b o21 H21c o22 H22a o22 H22b o22 h22c O22 H22d =
          O23 H23A O23 H23B O23 H23C O24 H24A O24 H24B O24 H24C

omit   1  -3   1
omit   2  -6   2
omit   3   3  -8
omit   4  -7   5
omit   3   2   1
omit   3  -8   2
omit   2  -1   2
omit   3  -9  -3
omit   2  -6  -3
omit   4  -2   5
omit   4  -6   5
omit   1   1  -2
omit   4  -2   4
omit   5   6 -15
omit   4   4 -11
omit   1  -1   1
omit   1  -2   1
omit   0   4  -2
omit  -1  -2  -2
omit   1  -2  -1
omit   2  -5   1
omit   1  -1   2
omit   4   7  -5
omit   5 -12  -7
omit   4  -8   6

acta
WGHT    0.200000
EXTI    0.002863
BASF   0.66890   0.43085   0.41997   0.62120   0.83861   0.93520   1.01578
FVAR       0.25131   0.60307   0.70865   0.64948   0.03262   0.03045
mole   1
N1    3    0.439596    0.224762    0.259892    11.00000    0.02623    0.00876 =
         0.00948    0.00218   -0.00119   -0.00047
H1    2    0.313890    0.255489    0.289474    11.00000    0.03229    0.02742 =
         0.02885    0.00913    0.00191    0.00466
C1    1    0.417455    0.227766    0.155644    11.00000    0.03851    0.01829 =
         0.01048    0.00476    0.00029   -0.00047
C2    1    0.259975    0.138504    0.082274    11.00000    0.04433    0.03793 =
         0.01045    0.00068   -0.00681   -0.00893
H2A   2    0.101302    0.156748    0.096802    11.00000    0.02491    0.06636 =
         0.06294    0.01989   -0.00859   -0.00720
H2B   2    0.257745    0.136753    0.005806    11.00000    0.08214    0.08168 =
         0.01223    0.00551   -0.00309   -0.02522
C3    1    0.297528    0.030908    0.091666    11.00000    0.04572    0.02622 =
         0.01905   -0.01102    0.00534   -0.01645
H3A   2    0.173287   -0.027174    0.041755    11.00000    0.07486    0.05520 =
         0.05312   -0.02733    0.00411   -0.03430
H3B   2    0.441419    0.006877    0.070374    11.00000    0.06127    0.03868 =
         0.03793   -0.00489    0.01553   -0.00437
C4    1    0.297526    0.036064    0.201334    11.00000    0.03681    0.01253 =
         0.03053   -0.00237    0.01167   -0.00801
H4A   2    0.332113   -0.040262    0.209506    11.00000    0.08765    0.02186 =
         0.06215    0.00712    0.01758   -0.00586
H4B   2    0.141359    0.052518    0.220640    11.00000    0.04802    0.04117 =
         0.03995    0.00108    0.02235   -0.00859
C5    1    0.458502    0.121728    0.276160    11.00000    0.02585    0.01097 =
         0.01819    0.00775    0.00519    0.00006
C6    1    0.338317    0.334880    0.160972    11.00000    0.06236    0.03071 =
         0.02845    0.02024    0.00125    0.01447
H6A   2    0.186154    0.343206    0.187900    11.00000    0.05461    0.05458 =
         0.06967    0.02509    0.01444    0.02688
H6B   2    0.318064    0.345555    0.088478    11.00000    0.13255    0.06578 =
         0.03968    0.03731    0.01220    0.02684
H6C   2    0.451426    0.399828    0.214125    11.00000    0.08116    0.03265 =
         0.06034    0.02503    0.00980    0.00220
C7    1    0.626405    0.222475    0.120441    11.00000    0.04772    0.02268 =
         0.02140    0.00321    0.01629   -0.00395
H7A   2    0.751129    0.277998    0.177201    11.00000    0.05887    0.04510 =
         0.05477    0.00936    0.01013   -0.01502
H7B   2    0.615026    0.243619    0.051993    11.00000    0.10641    0.08521 =
         0.04526    0.03382    0.04615    0.00802
H7C   2    0.684796    0.146753    0.104517    11.00000    0.06458    0.03161 =
         0.07604    0.00624    0.04993    0.00152
C8    1    0.680614    0.088331    0.272987    11.00000    0.03011    0.01515 =
         0.04503    0.01224    0.00207    0.00882
H8A   2    0.717881    0.059249    0.197331    11.00000    0.04386    0.06325 =
         0.05175    0.01263    0.02642    0.00909
H8B   2    0.703947    0.025004    0.304332    11.00000    0.09697    0.04106 =
         0.11028    0.04883    0.00785    0.03093
H8C   2    0.795121    0.153963    0.318894    11.00000    0.03953    0.04513 =
         0.07449    0.02262   -0.00298    0.00655
C9    1    0.415632    0.139770    0.382616    11.00000    0.04824    0.02899 =
         0.02675    0.01917    0.00839    0.00376
H9A   2    0.522997    0.199914    0.438563    11.00000    0.08721    0.05167 =
         0.02714    0.01550   -0.00293    0.00780
H9B   2    0.433911    0.067638    0.400172    11.00000    0.11134    0.04796 =
         0.06880    0.04401    0.02743    0.02418
H9C   2    0.264560    0.163007    0.388780    11.00000    0.07418    0.06729 =
         0.03669    0.01634    0.01944    0.00820
mole   2
N11   3    0.891668    0.674855    0.299294    11.00000    0.02414    0.01067 =
         0.01366    0.00573    0.00023    0.00045
H11   2    1.033317    0.650687    0.319252    11.00000    0.03094    0.02968 =
         0.02795    0.00915    0.00157    0.01158
C11   1    0.902330    0.791144    0.345400    11.00000    0.02566    0.00970 =
         0.01628    0.00715    0.00240   -0.00025
C12   1    1.011978    0.846198    0.285201    11.00000    0.03680    0.01802 =
         0.03061    0.01775   -0.00296   -0.00432
H12A  2    1.002201    0.931101    0.315723    11.00000    0.04801    0.02720 =
         0.07789    0.02994   -0.00193   -0.01235
H12B  2    1.181636    0.833768    0.296319    11.00000    0.04286    0.05146 =
         0.04717    0.02311    0.00518   -0.00273
C13   1    0.925820    0.803969    0.173228    11.00000    0.02719    0.04287 =
         0.03268    0.02947    0.00085   -0.00403
H13A  2    1.007935    0.843700    0.134052    11.00000    0.07449    0.06858 =
         0.05738    0.04427    0.00510   -0.01180
H13B  2    0.767067    0.821131    0.157259    11.00000    0.05581    0.06049 =
         0.06012    0.04326   -0.00968   -0.00357
C14   1    0.942947    0.684728    0.132684    11.00000    0.03759    0.04246 =
         0.01620    0.01342    0.00654    0.00627
H14A  2    1.106858    0.670731    0.143131    11.00000    0.04395    0.07940 =
         0.04416    0.02574    0.02318    0.01419
H14B  2    0.874724    0.653272    0.051607    11.00000    0.07613    0.08241 =
         0.01622    0.01565   -0.00269   -0.00361
C15   1    0.829558    0.625813    0.188228    11.00000    0.03697    0.01724 =
         0.01428    0.00333   -0.00315   -0.00026
C16   1    1.033657    0.817844    0.450570    11.00000    0.04590    0.01612 =
         0.01752    0.00060   -0.00645   -0.00226
H16A  2    0.964174    0.779407    0.496019    11.00000    0.05397    0.05105 =
         0.02803    0.01587    0.00197   -0.00027
H16B  2    1.046571    0.901879    0.489773    11.00000    0.09735    0.02182 =
         0.03905   -0.00195    0.00012   -0.00347
H16C  2    1.185104    0.792783    0.447726    11.00000    0.05525    0.05592 =
         0.03113    0.00872   -0.00229    0.01272
C17   1    0.688007    0.828955    0.356883    11.00000    0.02945    0.01710 =
         0.03656    0.01329    0.00782    0.00738
H17A  2    0.593741    0.828769    0.286069    11.00000    0.04924    0.04782 =
         0.05197    0.02618    0.00732    0.02139
H17B  2    0.702286    0.910827    0.405362    11.00000    0.07556    0.02720 =
         0.06279    0.00807    0.00796    0.02130
H17C  2    0.598007    0.781453    0.388136    11.00000    0.04463    0.04533 =
         0.06662    0.03122    0.02022    0.01566
C18   1    0.896836    0.513280    0.162635    11.00000    0.05559    0.01818 =
         0.02928   -0.00411   -0.00118    0.00607
H18A  2    1.055094    0.514019    0.186703    11.00000    0.05433    0.05070 =
         0.06198    0.00831    0.00845    0.01761
H18B  2    0.852769    0.472172    0.082992    11.00000    0.12623    0.05264 =
         0.04265   -0.01671   -0.01328    0.02297
H18C  2    0.817452    0.468913    0.200886    11.00000    0.09911    0.01728 =
         0.07935    0.01563    0.00028    0.00180
C19   1    0.591284    0.619884    0.156100    11.00000    0.03307    0.02903 =
         0.03317    0.00659   -0.01072   -0.00659
H19A  2    0.511986    0.587622    0.201777    11.00000    0.03943    0.06796 =
         0.07688    0.03764    0.00366    0.00071
H19B  2    0.546041    0.568384    0.077806    11.00000    0.07499    0.06627 =
         0.04666    0.00345   -0.02583   -0.00376
H19C  2    0.535816    0.693699    0.159372    11.00000    0.02734    0.04559 =
         0.06974    0.02168    0.00379    0.00358
rem   solvent water
O21   4    0.741873    0.373957    0.393873    11.00000    0.01653    0.01282 =
         0.02097    0.00269    0.00368    0.00099
O22   4    0.678783    0.580864    0.408209    11.00000    0.02498    0.01459 =
         0.02383    0.00909    0.00270    0.00115
O23   4    0.259155    0.576690    0.398249    11.00000    0.02298    0.01992 =
         0.02094    0.00887    0.00214    0.00217
O24   4    1.154827    0.367284    0.385554    11.00000    0.04636    0.01585 =
         0.01704    0.00202   -0.00050   -0.00102
REM full hydrogens
H21A  2    0.635252    0.321484    0.346660    11.00000   51.00000
H22A  2    0.752549    0.612307    0.368430    11.00000   51.00000
H24A  2    1.005542    0.364099    0.384783    11.00000   51.00000
REM disordered hydrogens
H21B  2    0.708807    0.442508    0.393217    21.00000   61.00000
H21C  2    0.731600    0.385938    0.463246   -21.00000   61.00000
rem
H22B  2    0.528391    0.581089    0.398086   -31.00000   61.00000
H22C  2    0.711666    0.508980    0.393396   -21.00000   61.00000
H22D  2    0.745789    0.608180    0.478516   -41.00000   61.00000
rem
H23A  2    0.407108    0.580377    0.397410    31.00000   61.00000
H23B  2    0.247747    0.603257    0.467945    21.00000   61.00000
H23C  2    0.219400    0.502890    0.382538    41.00000   61.00000
rem
H24B  2    1.189968    0.435295    0.380220   -41.00000   61.00000
H24C  2    1.213715    0.375748    0.454784    41.00000   61.00000
rem
HKLF 2

REM  tetramethylpiperidine-H2O complex - SXD at 100K - 3d int
REM R1 =  0.0920 for    5052 Fo > 4sig(Fo)  and  0.0920 for all    5052 data
REM    612 parameters refined using     78 restraints

END

WGHT      0.2000      0.0000

REM Highest difference peak  1.408,  deepest hole -1.407,  1-sigma level  0.305
Q1    1   0.0848  0.2956  0.1990  11.00000  0.05    1.41
Q2    1   0.9265  0.2764  0.4017  11.00000  0.05   -1.41
Q3    1   0.8166  0.7555  0.3783  11.00000  0.05   -1.34
Q4    1   0.4945  0.6273  0.3983  11.00000  0.05    1.33
Q5    1   0.5144  0.1909  0.1833  11.00000  0.05   -1.29
Q6    1   1.0211  0.4923  0.5014  11.00000  0.05   -1.25
Q7    1   0.4301  0.6456  0.2775  11.00000  0.05    1.24
Q8    1   0.9343  0.8757  0.1150  11.00000  0.05    1.19
Q9    1   0.3431  0.1883  0.2903  11.00000  0.05   -1.18
Q10   1   0.9580  0.9393  0.3395  11.00000  0.05   -1.15
;
_shelx_res_checksum   57594

_shelx_hkl_file
;
  -2 -20   5   57.43    2.85   1  1.2500
   0 -11   7 1116.08    8.02   1  1.7500
  -1 -10   6  491.71    5.41   1  2.0800
  -1  -8   7  199.84    3.15   1  1.9100
   0  -5   4  173.52    2.42   1  3.1400
  -1  -6   5  159.74    2.51   1  2.6800
  -1 -10   8  174.06    3.74   1  1.6800
  -1  -7   5  155.74    2.78   1  2.6400
   0  -8   7   98.02    2.33   1  1.7700
   0  -9   6  135.39    2.78   1  2.0700
  -2 -15  10  352.84    8.95   1  1.3000
   0 -14   8  224.06    5.89   1  1.4700
  -1  -5   4  101.23    2.04   1  3.3000
   0  -5   3  139.13    2.85   1  3.9900
   0 -10   7  110.92    3.15   1  1.7900
   0 -12   7  152.09    4.03   1  1.7000
  -1  -6   4  117.97    2.61   1  3.2000
   0 -11   6  128.66    3.45   1  1.9200
   1 -12   8  133.16    4.07   1  1.4000
   0  -6   4   82.37    1.83   1  3.1000
   0 -13   7  148.63    4.69   1  1.6300
  -1 -12   7  138.69    3.84   1  1.7600
  -2 -12   8  121.97    4.28   1  1.6000
   0 -10   8   83.15    3.20   1  1.5700
  -2 -12  10   94.53    4.94   1  1.3400
  -2 -15  12  145.27    9.09   1  1.1200
  -1 -13   8   88.00    4.44   1  1.5700
   0 -14   7  114.57    4.48   1  1.5700
  -2 -11  11   78.26    5.00   1  1.1800
  -1 -10   7   55.37    2.87   1  1.8800
   1 -18  10  173.43   11.48   1  1.1000
   0 -11  10   63.19    4.13   1  1.2200
  -1  -5   5   23.73    1.14   1  2.5900
   0  -8   4   38.29    1.69   1  2.7400
   0  -7   4   35.38    1.58   1  2.9300
  -3 -18  13  204.70   13.90   1  1.0100
   0 -18  10  126.14    9.78   1  1.1600
   0 -10   6   38.20    2.32   1  2.0000
  -1 -10   9   39.44    3.02   1  1.4700
   0  -8   5   31.72    1.88   1  2.4300
  -2 -16  12  116.94    9.38   1  1.1200
  -2 -17  11  106.48    7.58   1  1.1700
   0 -19  11  147.58   12.16   1  1.0800
  -1  -8   8   12.30    1.90   1  1.6100
   0  -3   2   28.39    1.39   1  6.1800
   0 -17  10  100.42    7.86   1  1.1900
  -1 -14  11   80.67    7.01   1  1.2100
  -1 -16   9   57.76    6.13   1  1.3400
  -1  -8   6   15.99    1.48   1  2.2200
  -1 -14   9   37.81    4.73   1  1.4200
  -1 -14  10   25.26    5.54   1  1.3200
   0  -6   5    8.37    0.91   1  2.5000
  -1  -9   8   27.16    2.36   1  1.6600
   1 -13   9   43.99    4.12   1  1.2600
  -1 -11   9   31.99    3.60   1  1.4800
   0 -16   8   61.54    5.39   1  1.3700
  -1 -16  13   80.13   11.23   1  1.0200
   0  -4   2   13.81    1.10   1  5.4600
   0  -7   5    7.86    1.38   1  2.5100
  -2 -18  11   66.05    9.18   1  1.1500
   0  -9   8    5.78    1.88   1  1.5300
   0 -21  13   80.65   16.69   1  0.9300
  -2 -19  12  103.72   13.14   1  1.0600
  -1 -14   8   20.58    3.67   1  1.5200
  -1  -7   7    8.01    1.26   1  1.8400
  -1  -7   6    9.83    1.27   1  2.2400
  -1 -12   8   24.82    3.62   1  1.6300
  -1 -20  11   45.17    8.70   1  1.0800
   0 -10   5   16.86    1.92   1  2.1900
  -2 -12   7    8.74    2.74   1  1.7100
   1 -18  12   81.66   12.89   1  0.9700
  -2 -11  10   11.85    3.89   1  1.3300
   1 -20  14   93.47   19.51   1  0.8400
   0 -13   8   23.12    3.36   1  1.5100
  -1  -3   5  485.55    2.24   1  1.6200
   1  -2   2  205.59    0.97   1  1.5900
   0  -4   6  337.48    2.63   1  1.1700
   0  -2   3  111.02    0.84   1  2.3300
   0  -3   4  138.19    1.19   1  2.1600
   0  -6   7  389.84    3.14   1  1.4700
   2  -6   6  836.79    7.39   1  0.9300
   0  -8   9  448.28    5.25   1  1.1800
   1  -6   7  326.05    3.89   1  1.0700
  -1  -5   6  176.03    2.03   1  1.9400
   1  -7   6  188.61    2.24   1  1.6500
  -1  -6   8  252.63    3.36   1  1.2900
   1  -6   6  133.42    2.04   1  1.4500
   0  -4   5   69.44    1.14   1  1.8900
  -2  -4   8  807.44   12.78   1  0.7700
  -1  -6   7  143.98    2.17   1  1.6900
   1  -3   3   40.50    0.79   1  1.8500
  -2  -3   6   94.85    2.22   1  1.0700
   1  -8   7  130.09    2.52   1  1.4600
   1  -9   8  152.05    3.35   1  1.3000
   2  -4   4  196.24    4.97   1  0.8000
  -1  -8   9  172.35    3.60   1  1.3300
   0  -3   5   11.80    1.06   1  1.1000
  -1  -5   8   83.96    3.39   1  1.0000
   0  -7  10  511.74   14.64   1  0.7700
   2 -10  10  514.72   12.85   1  0.8000
  -1  -6   9   76.24    4.37   1  0.9700
   1  -9  10  284.54    8.68   1  0.8900
  -1  -7   9   52.61    3.05   1  1.1800
  -1  -3   6   18.15    2.06   1  0.9100
  -1  -8  11  256.14   10.01   1  0.8700
   1  -7   7   44.99    2.18   1  1.3100
  -1  -2   4    2.08    0.45   1  1.5400
   3 -11  10  588.01   19.30   1  0.7000
   1 -11  11  221.00   10.03   1  0.9200
   2  -8   8  110.17    7.28   1  0.8800
   0  -5   6    7.02    1.12   1  1.6600
   0 -10  12  278.51   11.79   1  0.8300
   1  -7   9   89.65    7.39   1  0.7700
   3  -7   6  112.91    7.28   1  0.7500
  -1  -5   7   16.59    1.55   1  1.4100
   1  -8   8   43.90    2.97   1  1.1900
   0  -5   8   92.47    7.73   1  0.7600
   1  -8  10  168.95   13.55   1  0.7500
   2 -12  11  182.96   11.23   1  0.8300
   3  -7   7  179.36   16.87   1  0.5800
  -2  -8  12  111.89   11.66   1  0.7700
   1  -8  11   74.35   15.48   1  0.5800
   3  -9   8  111.25    9.43   1  0.7500
  -3 -14  17  344.90   27.14   1  0.6800
  -2  -7  12  202.95   18.41   1  0.6200
   3  -8   8  137.68   15.40   1  0.6100
   2 -12  12   72.81   12.34   1  0.7200
  -3  -7  11  107.82   10.65   1  0.8100
   1 -11  12   64.19   11.80   1  0.7900
   0   1  -7 1107.44    5.97   1  1.1100
  -1   1  -6  702.51    4.11   1  1.3300
  -2   0  -7 1170.34    6.87   1  1.4300
   0   0  -7  703.51    4.69   1  1.5800
   1   0  -8  516.41    4.61   1  1.1700
  -1   1  -8  735.93    6.91   1  1.1100
   1  -1 -10  625.91    6.66   1  1.1700
   0   1  -6  137.53    2.09   1  1.1900
   0   0  -4  180.34    1.93   1  2.7600
   1   0  -5   83.12    1.14   1  1.5500
   0   0  -2  243.31    2.57   1  5.5100
   0  -1 -11  605.25    7.54   1  1.1500
  -2   0 -10  573.53    8.16   1  1.0800
  -2   1  -5  113.78    2.19   1  1.2900
   0   1  -9  219.56    5.36   1  0.9600
   0   0  -9  269.98    4.98   1  1.2300
  -3   2  -7 1174.96   20.36   1  0.7300
  -3   1  -9  863.79   14.97   1  0.9000
   0   0  -8  121.70    2.76   1  1.3900
  -1   0  -8  143.71    3.07   1  1.4100
  -1   0  -6   91.22    1.95   1  1.8400
   1  -2 -12  293.87    6.78   1  1.0800
  -2   1 -10  504.17   12.32   1  0.9200
   1   0  -6   55.08    1.57   1  1.4200
  -1   0  -9  120.02    3.77   1  1.2600
  -2   2  -6  246.04    9.00   1  0.7700
   0   1 -11  465.15   13.31   1  0.8300
  -1   0  -4   38.76    1.02   1  2.5800
   1  -1  -9   78.89    2.86   1  1.3000
  -1   0 -10  134.16    4.84   1  1.1400
   0   0 -11  237.27    7.23   1  1.0100
   1   1  -7   97.11    6.33   1  0.7700
  -1   0  -7   39.96    1.68   1  1.6000
   1  -1 -12  261.78    7.98   1  0.9700
  -1   2  -8   86.33    6.71   1  0.7500
   1  -1  -8   40.50    1.72   1  1.4600
  -1   1  -3    5.30    0.51   1  1.5400
  -1   2  -7  103.69    6.33   1  0.7400
   0   0 -10   82.18    4.84   1  1.1100
  -1   0  -5   26.50    1.14   1  2.1600
   1  -2 -11   88.25    4.14   1  1.1800
  -3   2  -5  153.32    9.83   1  0.6900
   0   0  -3   23.77    0.81   1  3.6800
  -2   2  -9  128.11   12.92   1  0.7500
   0  -1  -9   32.72    2.39   1  1.4400
   1   1 -10   77.19   10.03   1  0.7400
   0  -1 -13  102.25    8.29   1  0.9600
  -1   0 -11  108.95    5.94   1  1.0300
   2   0 -12  151.55   13.91   1  0.7100
   1  -1 -11   50.30    5.45   1  1.0700
   2  -3 -18  335.50   27.20   1  0.6900
   0   0  -5   10.53    0.87   1  2.2200
   1  -2 -17  270.84   24.11   1  0.7400
  -2   1  -8   21.66    3.35   1  1.0600
  -2   1 -14   60.31   13.39   1  0.7100
   0  -3 -10  943.59    8.23   1  1.4700
  -1  -2  -8  660.73    5.95   1  1.7600
  -2  -4  -7  871.78    8.50   1  1.8700
   0  -4  -9  487.70    6.10   1  1.6900
  -1  -2  -7  341.99    4.25   1  2.0100
  -1  -1  -6  244.72    3.09   1  2.1700
   0  -2  -8  170.23    2.94   1  1.8000
  -2  -2  -9  258.38    4.85   1  1.4300
  -1  -2 -11  348.18    6.58   1  1.2500
  -1  -3  -8  241.39    4.51   1  1.8300
  -1  -3  -5  282.12    4.42   1  2.8100
  -1  -5  -8  296.56    5.09   1  1.8300
   0  -5  -6  255.34    4.11   1  2.4000
  -2  -5  -8  331.60    5.99   1  1.6900
  -1  -2  -5  164.92    3.13   1  2.7800
  -2  -3  -9  226.97    5.15   1  1.5000
  -1  -2 -10  152.00    4.53   1  1.3900
  -1  -1  -5   75.59    1.78   1  2.5900
   0  -2  -6   95.08    2.14   1  2.4800
  -2  -5  -7  165.30    4.24   1  1.8600
   0  -2  -7   79.20    2.19   1  2.0900
  -2  -5 -12  304.04   10.31   1  1.2000
   0  -5  -7  117.87    3.36   1  2.1200
   0  -3 -11  116.63    4.96   1  1.3200
   0  -6  -8  105.17    3.45   1  1.8400
  -2  -2 -10   94.53    4.59   1  1.3000
  -1  -1  -4   61.04    1.69   1  3.1700
   0  -4  -8   91.16    3.30   1  1.9000
   0  -7  -9  130.85    4.49   1  1.6300
  -3  -3 -13  224.75   12.32   1  0.9900
  -1  -2  -6   49.87    1.96   1  2.3500
  -3  -6 -12  307.38   12.82   1  1.1300
   0  -3 -13  132.56    7.97   1  1.1000
   0  -4  -5   62.94    2.17   1  2.9100
   0  -2  -9   37.41    2.60   1  1.5800
  -2  -4  -8   76.76    3.75   1  1.6900
   0  -4 -10   75.42    4.11   1  1.5100
  -1  -5 -10   76.55    4.93   1  1.5000
  -3  -4 -14  218.45   15.13   1  0.9500
   0  -2  -5   28.12    1.29   1  3.0200
  -2  -2  -7   30.03    2.25   1  1.7800
  -2  -6  -9   84.42    5.19   1  1.5300
  -2  -7 -11  130.17    7.64   1  1.2900
  -3  -4 -11   96.17    7.51   1  1.1800
  -2  -7 -10   83.96    6.26   1  1.3900
  -3  -5 -10  136.87    8.06   1  1.2900
  -1  -3  -6   34.29    2.11   1  2.4000
  -1  -5  -7   42.12    2.72   1  2.0500
  -2  -2  -8   29.13    2.71   1  1.5900
  -2  -7 -13  188.98   12.16   1  1.1200
  -1  -3 -10   30.66    4.01   1  1.4500
   0 -10 -12  129.79    8.64   1  1.2100
  -1  -3  -4   39.50    1.83   1  3.3200
   0  -4  -7   34.57    2.11   1  2.1700
   0  -1  -2   52.40    2.52   1  7.5800
  -3  -9 -11   97.70    9.59   1  1.1800
   0  -3  -6   18.32    1.55   1  2.5300
  -1  -4 -13   49.86    6.85   1  1.1300
   0  -2  -3   21.08    1.24   1  4.9800
  -1  -5 -13   67.13    8.97   1  1.1500
  -3  -3 -11   26.53    5.05   1  1.1400
   0  -4 -13   44.47    6.68   1  1.1400
  -2  -3 -14   95.03   11.57   1  0.9800
  -1  -4 -10   27.01    3.21   1  1.4800
   0  -1  -4    8.21    0.62   1  3.5900
   0  -1  -3   12.05    0.83   1  4.9500
  -2  -6  -8   30.32    3.60   1  1.6700
  -2  -5 -14  129.00   12.48   1  1.0300
  -1  -6 -11   20.52    5.99   1  1.3700
  -1  -3 -13   32.54    5.36   1  1.0900
   0  -8 -14   49.48   10.61   1  1.0900
  -1  -4 -16  131.97   16.94   1  0.9000
  -2  -9 -15  135.10   19.20   1  0.9800
  -3  -2 -11   42.91    6.16   1  1.0900
  -1  -5 -11   22.67    5.47   1  1.3600
  -2  -8 -12   47.81    7.75   1  1.1800
  -3  -4 -12   71.55    9.03   1  1.0900
  -3 -10 -14  144.37   22.02   1  0.9900
   0  -3  -7    6.04    1.40   1  2.1600
  -2  -4 -14   64.96   11.55   1  1.0100
  -2  -7 -12   20.77    4.72   1  1.2000
   0  -7 -12   52.35    6.27   1  1.2600
  -1  -4  -7    9.44    2.27   1  2.0900
   0  -8 -17   62.11   12.08   1  0.8900
  -1  -5  -9   12.47    2.64   1  1.6500
   0  -3  -5   11.70    1.16   1  3.0200
  -3  -5 -13  113.25   12.72   1  1.0400
   0  -2  -4    9.75    1.03   1  3.8000
  -1  -6  -5  629.10    6.19   1  2.4500
  -1  -5  -3  446.33    5.25   1  3.3500
   0  -7  -6  396.45    4.97   1  2.1600
   0  -5  -4  233.51    3.35   1  3.1500
   0  -4  -3  272.80    4.04   1  4.0700
  -2  -7  -5  263.73    4.53   1  2.0900
   0  -9  -7  326.52    5.66   1  1.7800
   0  -8  -6  243.01    4.47   1  2.0400
  -1  -5  -5  181.01    3.11   1  2.6000
  -1  -9  -3  203.03    4.68   1  2.3300
  -1  -7  -3  166.59    3.54   1  2.7700
  -1  -4  -3  148.51    3.05   1  3.6700
  -2 -11  -8  331.87    9.38   1  1.4300
  -3 -11  -9  355.55   10.54   1  1.2700
  -1  -7  -7  126.10    3.54   1  1.9100
  -2  -7  -4  120.59    3.24   1  2.2700
   0  -7  -4  112.30    2.69   1  2.6400
  -1 -10  -7  212.62    6.12   1  1.6600
  -2 -13  -4  217.64    6.93   1  1.5900
  -2 -10  -8  221.08    7.61   1  1.4800
   0  -9  -6  128.53    3.70   1  1.9200
  -1  -8  -6  145.62    4.24   1  1.9900
   0  -8  -5  102.71    3.13   1  2.2300
   0  -6  -3   97.98    2.44   1  3.2300
   0  -3  -2  114.47    2.83   1  5.7400
  -2  -8  -5  124.72    4.19   1  1.9900
  -3 -12  -8  224.72    9.77   1  1.2900
  -1 -12  -9  250.69   10.12   1  1.3500
  -1 -10 -10  212.98    7.81   1  1.3600
  -1 -10  -3  108.05    3.58   1  2.1500
  -2  -9  -5  112.58    4.21   1  1.8800
  -1  -8  -5  105.92    3.57   1  2.1600
  -1 -13  -6  162.08    6.24   1  1.5100
  -1  -5  -4   80.22    2.50   1  2.9500
  -2  -9  -8  145.85    5.29   1  1.5300
  -1  -5  -2   78.29    2.34   1  3.7800
   0  -8  -4   73.29    2.60   1  2.4200
  -2 -13  -5  134.86    6.82   1  1.5300
  -1  -6  -4   74.15    2.57   1  2.7300
  -2  -9  -3   92.87    3.48   1  2.1400
  -2  -8  -4   90.66    3.72   1  2.1400
  -2 -12  -4  122.18    5.56   1  1.6900
  -2 -11 -10  191.69    9.03   1  1.2700
  -2 -10  -3   82.08    3.54   1  2.0000
   0 -11  -9  123.36    6.41   1  1.4200
  -1 -11 -10  143.36    7.64   1  1.3200
  -3 -14  -3  135.98    6.18   1  1.4800
   0  -9  -8   74.03    3.66   1  1.6500
   0  -8  -7   60.03    2.74   1  1.8700
  -2 -10  -7   86.47    5.39   1  1.5800
   0 -13  -8  102.86    6.27   1  1.3800
  -1  -7  -4   62.03    2.89   1  2.5300
  -2 -11  -5   97.12    5.09   1  1.6900
  -1  -8  -4   49.94    3.14   1  2.3400
  -1 -12  -8  144.21    7.42   1  1.4200
  -1 -12  -4   65.73    4.75   1  1.7700
  -3 -10  -8  106.01    6.50   1  1.3800
   0 -12  -9  103.73    6.63   1  1.3600
  -3 -12  -5   98.41    6.26   1  1.4900
  -1  -8  -7   43.05    3.30   1  1.8300
  -2 -11  -3   58.39    3.62   1  1.8800
  -1  -4  -2   44.46    1.89   1  4.2600
  -2 -10  -9   98.31    6.75   1  1.3900
  -2 -12 -10  138.43    9.96   1  1.2300
  -1 -10  -6   74.72    3.98   1  1.7700
  -1  -6  -6   34.45    2.08   1  2.2100
  -2 -15  -4  109.53    7.12   1  1.4400
  -2  -7  -6   49.26    2.94   1  1.9200
  -2  -9  -4   48.39    3.33   1  2.0100
  -2 -14  -6   79.04    7.90   1  1.3900
  -1 -12  -7  108.02    6.89   1  1.5000
  -1 -13  -9  141.64   10.57   1  1.2900
  -1  -7  -6   40.20    2.88   1  2.0900
  -1  -7  -5   37.36    2.68   1  2.3100
  -1 -18  -8  145.22   14.00   1  1.1100
  -3 -13  -7  109.49   10.96   1  1.3100
  -1 -15  -5   76.89    7.41   1  1.4300
   0 -12 -10   61.51    6.19   1  1.2900
  -2 -13  -9  123.08   10.17   1  1.2500
   0 -12 -11   67.34    7.48   1  1.2100
  -1  -7  -2   25.12    1.69   1  3.0200
  -1 -12  -5   36.57    4.01   1  1.6800
  -3 -11  -8   54.32    7.19   1  1.3300
  -1 -10  -4   42.24    3.28   1  2.0200
  -1 -10  -5   40.72    4.32   1  1.9000
  -3 -12  -9   98.42    9.44   1  1.2300
  -1  -9  -8   60.02    4.28   1  1.6200
  -1  -9  -6   40.12    3.66   1  1.8800
  -1  -8  -3   18.98    2.16   1  2.5300
   0  -6  -4   11.49    1.34   1  2.8900
  -2 -12 -12   78.50   10.53   1  1.1000
  -2 -13  -8   39.65    6.92   1  1.3200
  -2 -13  -6   43.40    6.05   1  1.4600
  -1 -16  -9  145.31   15.70   1  1.1500
  -3 -12 -11   93.19   11.82   1  1.1100
  -1 -12 -11   41.63    6.93   1  1.2000
  -1  -9  -9   21.56    3.77   1  1.5000
   0 -10  -6   40.91    4.06   1  1.8100
  -1 -13 -11   46.25   10.25   1  1.1600
  -3 -10  -9   40.21    5.87   1  1.3000
  -1  -9  -7   18.68    3.33   1  1.7400
  -2 -15  -6   27.54    4.70   1  1.3400
  -3 -21  -9  114.05   22.73   1  0.9200
   0 -11  -6   13.77    3.56   1  1.7100
   0 -11  -5   11.29    2.95   1  1.8200
   2 -11   5  942.65    6.57   1  1.5900
   2 -11   3  827.75    6.35   1  1.8000
   2  -7   3  381.46    3.06   1  1.9800
   1  -7   2  481.66    4.17   1  3.0200
   2 -11   2  366.54    4.16   1  1.8700
   2  -8   2  262.18    3.03   1  2.1500
   2  -8   3  226.64    2.74   1  1.9900
   2 -10   4  253.68    3.54   1  1.7600
   1 -10   4  248.30    3.46   1  2.1200
   1  -6   2  199.18    2.83   1  3.2800
   3 -10   3  218.36    3.51   1  1.4800
   2  -7   2  134.43    2.02   1  2.2100
   2 -11   4  213.33    3.70   1  1.7100
   2  -9   2  170.57    2.71   1  2.0700
   1  -7   4  101.69    1.86   1  2.4100
   1  -8   4  106.90    1.97   1  2.3400
   1 -11   5  122.57    2.66   1  1.8800
   2 -10   5  104.89    2.74   1  1.6100
   2 -13   4  142.07    3.90   1  1.5800
   1  -4   2   48.20    1.01   1  3.5500
   1 -10   5   94.55    2.36   1  1.9600
   3 -12   5  141.91    4.06   1  1.2800
   2 -12   6  119.38    3.58   1  1.4400
   2 -18   8  320.47    8.94   1  1.1200
   2 -14   9  171.27    5.67   1  1.1100
   3 -17   5  223.96    7.89   1  1.1600
   3 -10   2   67.47    2.42   1  1.5600
   2 -10   3   64.57    2.24   1  1.8800
   1  -5   2   49.55    1.29   1  3.5000
   1 -14   6   88.18    3.46   1  1.5500
   2  -8   4   36.13    1.32   1  1.7800
   3 -15   3  113.29    4.92   1  1.3100
   3 -15   5  117.71    5.62   1  1.2300
   3 -17   4  154.04    6.67   1  1.2000
   2 -12   4   69.09    2.97   1  1.6400
   2 -15   7   94.55    4.62   1  1.2700
   3 -16   8  174.50    8.28   1  1.0300
   4 -14   3  105.22    5.66   1  1.1500
   2 -19   8  188.54    9.12   1  1.0900
   3 -16   9  215.55    9.61   1  0.9700
   3 -14   6   85.25    4.56   1  1.1900
   1  -4   1   31.27    1.06   1  4.2900
   3 -19   7  207.46   10.96   1  1.0300
   2 -12   5   41.36    2.57   1  1.5500
   3 -13   5   58.41    4.10   1  1.2700
   2 -14   8   63.67    4.85   1  1.2100
   3 -14   5   43.64    4.30   1  1.2500
   2 -10   2   33.20    1.76   1  1.9700
   1  -9   4   25.53    1.40   1  2.2400
   3 -16  10  187.47   10.81   1  0.9000
   3 -17   6  106.76    7.69   1  1.1300
   2 -13   5   50.57    3.25   1  1.5000
   2 -15   6   49.46    4.20   1  1.3400
   4 -20   7  202.16   14.10   1  0.9100
   3 -11   2   23.30    1.70   1  1.5300
   4 -14   5   48.48    5.60   1  1.0500
   3 -14   4   32.36    3.17   1  1.3100
   3 -11   3   21.08    2.45   1  1.4700
   2 -17   9   78.30    7.14   1  1.0900
   3 -17   7   97.27    7.75   1  1.0800
   4 -17   5  106.39    8.81   1  1.0300
   3 -12   6   32.84    2.84   1  1.1900
   4 -18   5  104.49    9.78   1  1.0100
   3 -13   4   23.34    2.74   1  1.3400
   2 -14   4   25.86    2.45   1  1.5100
   2  -9   4   11.99    1.20   1  1.7900
   3 -16   7   64.99    7.11   1  1.1000
   3 -19   5   88.77    7.68   1  1.1000
   5 -16   5   79.80   10.55   1  0.8800
   5 -15   4   63.32    8.52   1  0.9200
   4 -17   7   76.96    8.18   1  0.9400
   4 -14   4   25.21    4.05   1  1.1000
   2 -17  10   78.79    7.78   1  1.0200
   3 -11   5   34.39    3.14   1  1.2700
   3 -19   6   67.63    8.06   1  1.0700
   5 -19   4  166.14   12.84   1  0.9000
   2  -9   3   13.69    1.50   1  1.9400
   4 -16   5   65.50    7.29   1  1.0400
   2 -19   9  133.81    9.06   1  1.0400
   2 -16   8   30.35    5.22   1  1.1700
   3 -14   3   33.62    3.24   1  1.3600
   2 -15   5   23.45    3.62   1  1.3900
   3 -16   3   28.02    4.56   1  1.2700
   3 -15   6   11.52    3.03   1  1.1700
   1  -5   1    5.64    0.58   1  3.9300
   2 -17   6   29.83    4.98   1  1.2500
   4 -19   9   79.49   15.23   1  0.8500
   5 -21   4   92.05   14.22   1  0.8700
   4 -18   4   35.40    6.74   1  1.0300
   6 -21   5   64.64   14.90   1  0.7600
   1  -5   3    2.65    0.40   1  2.8900
   4 -20   5   56.18   10.96   1  0.9600
   2  -3   0  400.94    2.35   1  2.0500
   1  -1  -1  379.76    2.21   1  3.8100
   2  -2  -2  295.50    1.92   1  1.9100
   4  -7   0 1786.16   10.93   1  1.1600
   3  -4  -2  530.39    3.69   1  1.4900
   3  -2  -4  733.94    5.75   1  0.9800
   3  -3  -2  313.95    3.01   1  1.1800
   3  -4  -1  274.80    2.85   1  1.3900
   3  -6   1  252.76    2.88   1  1.5200
   4  -7  -2  544.57    5.99   1  1.2700
   3  -4   1  307.94    4.05   1  0.9900
   3  -3  -1  200.92    2.91   1  1.0100
   4  -7   2  629.47    8.20   1  0.9600
   4  -5  -6  508.94    6.64   1  1.1000
   2  -1  -4   53.07    1.05   1  1.3300
   4  -5  -5  331.57    5.34   1  1.1200
   2  -3   1   39.19    0.80   1  1.5800
   2  -2  -3   47.30    0.91   1  1.9700
   2  -2  -1   27.51    0.67   1  1.6500
   4  -4  -4  270.04    5.61   1  0.9600
   3  -3  -4  117.65    2.41   1  1.3100
   4  -5  -2  226.24    4.72   1  1.0300
   2  -3  -2   81.03    1.47   1  2.4300
   4  -4  -6  238.49    5.72   1  0.9800
   2  -3  -1   54.77    1.13   1  2.3500
   3  -5  -1   61.24    1.54   1  1.6200
   4  -6  -4  150.64    3.80   1  1.2200
   4  -3  -6  350.87    9.72   1  0.8200
   2  -4   0   48.60    1.12   1  2.4700
   3  -5  -2   62.04    1.77   1  1.6800
   5  -7  -3  296.61    8.97   1  0.9200
   4  -6  -5  110.25    3.73   1  1.2100
   3  -5   2   38.58    2.20   1  1.1000
   3  -6   0   46.54    1.45   1  1.6500
   3  -4  -3   39.50    1.54   1  1.5400
   4  -7   4  190.07    8.65   1  0.7100
   5  -7  -4  178.17    7.49   1  0.9400
   5  -7  -6  188.06    7.85   1  0.9400
   4  -7  -1   67.05    2.81   1  1.2200
   4  -4  -1  127.99    6.69   1  0.7100
   4  -6   2  100.17    6.61   1  0.7900
   5  -7  -7  135.66    7.30   1  0.9300
   5  -6  -2  147.89   10.17   1  0.7700
   4  -5   1   86.57    7.53   1  0.7100
   5  -5  -2  238.26   18.33   1  0.6300
   5  -8  -2  120.55    6.26   1  0.9600
   5  -8   2  194.15   12.14   1  0.7300
   5  -4  -5  159.85   13.02   1  0.6300
   4  -8   0   38.09    2.83   1  1.2400
   5  -9  -1   53.65    5.75   1  0.9800
   5  -6   0  146.03   12.07   1  0.6300
   6  -9   0  236.07   18.76   1  0.6800
   6 -10  -2  162.90   11.62   1  0.8100
   5  -6  -1   52.06    9.01   1  0.7100
   5  -8   3  171.91   13.81   1  0.6500
   5  -8  -3   52.48    5.97   1  0.9900
   2  -3  -3    9.15    0.69   1  2.3500
   7  -9  -4  330.30   27.95   1  0.6100
   5  -6  -6   59.72    7.29   1  0.8700
   5  -8  -5   41.35    5.84   1  1.0000
   5  -5  -8   73.11    7.88   1  0.7800
   3  -4  -4    9.69    1.16   1  1.5300
   5  -6  -7   56.75    6.49   1  0.8700
   5  -9   1   51.39    6.38   1  0.8900
   5  -5  -4   82.30    9.65   1  0.7300
   7 -11   1  111.21   25.58   1  0.5800
   5  -5  -6   40.85    8.85   1  0.7800
   5 -10   1   40.81    5.83   1  0.9400
   5 -10   0   19.45    4.14   1  0.9900
   5  -5  -7   57.48    8.05   1  0.7900
   6 -12   0   66.67   10.65   1  0.8200
   7 -11   3  109.58   29.80   1  0.5000
   6 -11   2   82.84   13.75   1  0.7100
   1  -2   0    2.49    0.31   1  4.9300
   2  -7  -7 1071.21    8.41   1  1.7200
   2  -4  -9  523.29    5.25   1  1.4300
   2  -5  -5  417.11    4.20   1  2.1200
   1  -5  -7  438.04    4.45   1  2.0200
   3  -8  -8  592.19    7.22   1  1.3700
   1  -4  -4  354.91    4.33   1  3.0900
   1  -5  -8  240.65    3.92   1  1.8100
   1  -4  -9  222.24    3.62   1  1.6100
   1  -6  -8  258.94    4.33   1  1.7800
   2  -7 -11  305.55    6.46   1  1.2600
   2  -6  -6  198.90    3.50   1  1.9100
   1  -5  -5  164.61    2.85   1  2.5700
   1  -3  -5  123.80    2.24   1  2.7100
   3  -6 -10  298.50    6.27   1  1.1900
   2  -5 -10  217.25    4.77   1  1.3400
   2  -8  -7  215.44    4.44   1  1.6700
   2  -5 -11  280.69    6.30   1  1.2400
   2  -7  -9  266.59    5.58   1  1.4700
   2  -6  -5  138.93    2.71   1  2.0800
   1  -5  -9  145.06    3.42   1  1.6300
   1  -4  -6   98.02    2.08   1  2.3300
   3  -9  -8  206.32    5.41   1  1.3500
   2  -4  -7   93.43    2.37   1  1.7300
   2  -5  -6   90.31    2.21   1  1.9300
   2  -9  -9  205.52    5.90   1  1.4100
   1  -6  -7  102.55    2.77   1  1.9700
   2  -4  -8   73.62    2.42   1  1.5700
   1  -3  -6   56.20    1.45   1  2.3200
   1  -8 -10  161.92    4.95   1  1.4300
   2  -9  -7  126.56    3.72   1  1.6100
   1  -4  -3   86.25    2.12   1  3.5700
   2  -8  -9  141.96    4.77   1  1.4400
   1  -3  -7   61.36    1.94   1  2.0100
   2  -8 -10  158.86    5.61   1  1.3400
   1  -5  -6   69.15    2.25   1  2.2800
   1  -2  -4   34.51    1.04   1  3.1300
   2  -4  -6   49.68    1.72   1  1.9100
   1  -7  -9  100.07    3.66   1  1.5900
   3  -7 -10  124.98    5.51   1  1.2100
   3  -9 -10  172.76    7.10   1  1.2000
   3  -6  -7   66.27    3.00   1  1.4500
   2  -7  -5   49.07    2.13   1  2.0000
   4 -10 -10  220.19    8.47   1  1.0600
   3 -11 -11  199.33   10.26   1  1.1100
   1  -3  -3   43.22    1.48   1  3.8100
   3  -7  -8   53.14    3.64   1  1.3700
   3  -7  -9   76.60    4.08   1  1.2900
   1  -7  -8   40.68    2.43   1  1.7300
   4 -10 -12  226.86   12.54   1  0.9700
   3  -8  -7   58.75    3.10   1  1.4500
   2  -9 -11   87.82    5.84   1  1.2300
   2  -5  -7   27.40    1.90   1  1.7600
   2  -5  -9   29.01    2.52   1  1.4700
   2 -12 -12  151.52    8.84   1  1.0900
   1  -6  -6   32.14    1.80   1  2.1900
   3  -6 -11   71.66    5.47   1  1.1200
   3  -7  -7   30.08    2.15   1  1.4600
   3 -11 -10   68.21    6.98   1  1.1600
   2  -6 -12   58.29    5.28   1  1.1600
   3  -7 -12   54.94    7.60   1  1.0600
   3 -12  -8   53.44    5.43   1  1.2500
   2 -10  -9   30.93    4.62   1  1.3700
   1  -4  -7   13.43    1.43   1  2.0400
   2  -8  -6   18.16    1.72   1  1.7900
   4 -12 -10  109.95    8.96   1  1.0400
   1  -3  -4   10.87    0.88   1  3.2000
   4  -9 -11   66.11    7.09   1  1.0100
   3  -7 -11   36.68    4.82   1  1.1400
   3 -12 -10   59.13    7.39   1  1.1400
   1  -8 -11   16.52    4.17   1  1.3200
   4 -10  -9   51.96    5.65   1  1.1100
   3  -9 -11   41.58    5.76   1  1.1300
   4  -8 -10   38.50    6.56   1  1.0500
   3  -8 -12   75.48    8.62   1  1.0700
   1  -2  -3    6.70    0.56   1  3.8100
   2  -7  -8   26.66    2.87   1  1.5800
   3  -8  -9    9.36    4.04   1  1.2800
   2  -7 -13   40.34    6.66   1  1.0900
   2 -11 -10   38.20    6.33   1  1.2500
   2  -7  -6   11.37    1.72   1  1.8500
   2  -8  -8   24.27    3.27   1  1.5500
   2  -9  -8   22.91    3.32   1  1.5000
   3 -11 -14   62.00   13.53   1  0.9500
   3 -12 -13   70.47   11.05   1  0.9800
   1 -11 -14   34.76    9.06   1  1.0300
   5  -9 -12   30.47    9.44   1  0.8500
   3 -10 -10   27.09    5.33   1  1.1900
   3 -14 -11   11.20    3.85   1  1.0300
   2 -12 -16   49.50   16.68   1  0.8900
   2 -11  -1  780.60    7.58   1  1.8900
   1  -7   0  526.44    5.96   1  3.1800
   1 -10   0  526.14    5.97   1  2.3500
   1  -7  -1  464.98    5.69   1  3.0900
   1  -5  -2  213.97    3.52   1  3.6400
   1 -12  -1  297.64    6.00   1  1.9500
   1  -9  -1  192.32    3.99   1  2.5100
   1 -11   0  195.97    4.37   1  2.1500
   1  -6   0  117.08    2.71   1  3.5800
   1  -8   0  110.28    2.93   1  2.8500
   1 -10  -2  127.10    3.94   1  2.2100
   2 -13   0  136.27    4.30   1  1.6900
   3 -15  -5  243.54    8.59   1  1.2600
   2 -17  -1  176.23    7.56   1  1.3400
   1 -11  -3  119.34    4.09   1  1.9600
   2 -11  -4  100.43    3.65   1  1.7200
   1 -17   0  117.49    6.34   1  1.4300
   1 -14   0  118.21    4.28   1  1.7200
   2 -18  -1  160.25    8.63   1  1.2800
   1 -17  -2  111.64    7.30   1  1.3900
   1  -8  -2   56.97    2.33   1  2.6500
   1 -17  -3  146.43    7.64   1  1.3600
   2 -13  -1   87.54    4.02   1  1.6700
   2 -15  -2  105.09    6.08   1  1.4600
   2 -17  -2  158.49    7.48   1  1.3200
   1  -8  -3   50.12    2.19   1  2.4900
   1 -15  -5  116.06    6.18   1  1.4100
   2 -15   0   95.46    5.11   1  1.5100
   2 -15  -1   86.32    5.85   1  1.4900
   2 -14  -4  116.14    5.81   1  1.4600
   3 -18  -1  151.93    9.00   1  1.1900
   1 -12  -4   64.53    3.77   1  1.7500
   1  -9   0   43.34    2.10   1  2.5700
   1 -14  -1   67.16    4.26   1  1.6900
   2 -13  -3   75.28    4.67   1  1.6000
   2 -15  -5  114.24    6.67   1  1.3500
   3 -16  -2   95.70    6.03   1  1.2800
   1  -9  -2   50.32    2.57   1  2.4100
   1  -6  -2   28.57    1.53   1  3.2500
   1 -10  -1   35.91    2.61   1  2.2900
   1 -18  -1  105.41    7.43   1  1.3400
   2 -15  -3   81.90    6.10   1  1.4300
   1 -10  -3   34.60    2.69   1  2.1100
   2 -16   0   52.84    5.06   1  1.4300
   3 -17  -4   83.03    8.60   1  1.1900
   2 -16  -4   52.42    6.95   1  1.3200
   1 -13  -3   39.01    3.92   1  1.7100
   2 -16  -2   61.85    6.86   1  1.3900
   2 -17  -4   66.29    8.09   1  1.2700
   2 -12   0   28.46    2.45   1  1.7900
   1 -18   0   57.44    6.63   1  1.3600
   1 -16  -4   61.38    6.08   1  1.3900
   3 -19  -2   60.58    8.37   1  1.1300
   2 -12  -1   22.98    2.45   1  1.7800
   3 -18   0   87.13    6.77   1  1.2000
   1 -18  -6   72.63    8.97   1  1.1800
   2 -14  -2   44.90    4.20   1  1.5500
   1 -16  -5   52.15    6.95   1  1.3400
   1 -12  -3   46.23    3.32   1  1.8200
   2 -14  -1   27.43    3.38   1  1.5700
   2 -13  -4   33.62    4.06   1  1.5500
   1 -15   0   41.27    4.21   1  1.6100
   2 -18  -2   52.92    7.72   1  1.2600
   1 -11  -1   27.53    2.91   1  2.1100
   2 -10  -4   20.77    2.22   1  1.8300
   3 -17   0   46.59    5.51   1  1.2500
   1  -6  -1   11.98    1.20   1  3.4700
   2 -18  -3   41.56    6.75   1  1.2400
   1 -19  -2   90.45    8.95   1  1.2500
   2 -14  -5   49.62    5.24   1  1.4100
   3 -16  -3   48.46    6.92   1  1.2700
   1 -17  -4   34.67    6.08   1  1.3300
   2 -12  -4   12.22    2.41   1  1.6300
   1 -11  -4   14.39    2.36   1  1.8600
   3  -8   0  806.52    6.50   1  1.7300
   2  -6  -1  293.65    3.53   1  2.5800
   2  -8   0  224.28    3.44   1  2.3100
   3  -8  -1  209.47    3.52   1  1.7600
   4  -8  -4  201.11    4.11   1  1.3100
   3  -9  -5  159.40    3.53   1  1.5700
   4  -8  -6  209.27    4.98   1  1.2500
   2  -7  -1  110.68    2.38   1  2.4500
   1  -2  -1   76.31    1.72   1  5.2200
   3  -9  -1   74.72    2.41   1  1.7300
   3  -6  -3   57.90    1.72   1  1.7500
   2  -6  -3   77.75    2.01   1  2.4000
   3 -10  -1   86.94    3.05   1  1.6700
   3 -10   0   85.28    2.64   1  1.6600
   4  -8  -5   98.37    3.45   1  1.2900
   2  -6   0   44.35    1.29   1  2.5600
   4 -14   0  173.65    6.09   1  1.2300
   3  -6  -4   47.31    1.83   1  1.7000
   3  -7  -2   54.59    1.93   1  1.7800
   2  -8  -1   52.32    1.77   1  2.3000
   3 -11  -4   72.07    3.20   1  1.5200
   4 -10  -3   80.20    3.51   1  1.3300
   3 -11  -2   62.76    3.32   1  1.6000
   4 -15  -1  100.77    5.80   1  1.2000
   4  -9  -1   50.10    2.77   1  1.3200
   3  -9   0   30.87    1.97   1  1.7100
   1  -4   0   33.28    1.40   1  4.6100
   3 -11  -5   63.10    3.26   1  1.4700
   5 -12   0   79.25    4.83   1  1.0400
   1  -3   0   24.35    1.03   1  5.1000
   4 -14  -2   67.91    4.90   1  1.2300
   3 -10  -5   30.80    2.38   1  1.5200
   5 -14  -1  120.36    6.73   1  1.0500
   3  -9  -2   35.09    2.32   1  1.7200
   3 -10  -2   38.95    2.68   1  1.6600
   4 -14  -4   69.06    4.91   1  1.2000
   3  -9  -3   34.86    2.01   1  1.6800
   5 -11  -7  136.04    8.67   1  1.0200
   3 -12  -1   39.38    2.45   1  1.5400
   3 -11   0   31.28    2.30   1  1.6000
   5 -13  -3   63.55    5.75   1  1.0600
   4  -9  -4   41.16    3.18   1  1.3200
   4 -14  -5   55.70    5.02   1  1.1700
   2  -5   0    9.90    0.65   1  2.5900
   4 -14  -6   48.51    4.45   1  1.1500
   4 -12  -2   32.58    3.30   1  1.2900
   6 -12  -6   84.23    8.57   1  0.8800
   5 -12  -3   38.08    4.38   1  1.0700
   4 -17  -1   69.49    6.86   1  1.1200
   4 -15  -3   39.29    4.86   1  1.1800
   4 -10  -1   15.04    3.05   1  1.3300
   3  -8  -2   12.65    1.40   1  1.7600
   3 -11  -3   17.39    2.15   1  1.5700
   6 -17  -3  116.01   13.67   1  0.8700
   5 -16  -2   39.37    8.86   1  1.0200
   5 -15  -1   41.91    6.59   1  1.0300
   4 -12  -3   43.23    4.39   1  1.2900
   3  -7  -1    5.92    0.90   1  1.7800
   5 -20  -1  118.18   13.06   1  0.9300
   3 -10  -4   14.77    1.83   1  1.5800
   2  -7   0    6.45    0.98   1  2.4500
   4 -13  -2   24.27    4.26   1  1.2600
   5 -12  -7   14.92    4.55   1  1.0100
   6 -19   0   88.65   12.76   1  0.8400
   4 -15  -7   37.03    7.07   1  1.0800
   2  -5  -1    3.32    0.58   1  2.6600
   5 -11  -2   10.30    3.64   1  1.0700
  -1  -3 -13   24.98    1.74   2  1.7200
  -1  -3 -10   18.48    0.93   2  2.0900
  -2  -5 -18   33.41    2.89   2  1.1700
  -1  -3 -12    8.63    0.94   2  1.8300
  -1  -6  -5  444.11    4.63   2  1.9600
  -1  -5  -3  295.05    3.40   2  2.3100
   0  -7  -6  287.74    4.17   2  1.7200
   0  -4  -3  176.18    2.64   2  3.0300
   0  -5  -4  176.90    2.71   2  2.4200
   0  -5  -6  190.40    3.27   2  2.2700
   0  -3  -4  206.44    3.52   2  3.6600
  -2  -7  -5  192.42    3.91   2  1.5800
  -1  -6  -7  194.42    4.27   2  1.8600
  -1  -4  -3  111.08    2.21   2  2.8200
  -1  -5  -5  126.33    2.66   2  2.2700
   0  -8  -8  242.96    5.98   2  1.4800
   0  -9  -7  212.95    5.35   2  1.3500
  -2  -5  -6  144.96    3.28   2  1.9500
   0  -7  -7  181.46    4.45   2  1.6900
  -2  -6  -5  136.45    3.63   2  1.7800
   0  -5  -5  124.89    2.56   2  2.3600
   0  -8  -6  161.29    4.16   2  1.5200
  -2  -5  -7  129.09    3.27   2  1.8900
   0  -3  -2   65.56    1.61   2  4.0200
  -3  -8  -5  171.69    5.72   2  1.2800
  -2  -7  -7  131.41    4.30   2  1.5500
  -1  -5  -6   96.02    2.70   2  2.1800
  -2  -7  -4   77.35    2.87   2  1.5600
   0  -7  -4   60.31    2.10   2  1.7100
  -1  -8  -6   98.40    3.75   2  1.5000
   0  -8  -5   64.55    2.69   2  1.5100
  -1  -7  -7   89.90    3.52   2  1.6600
  -1  -8  -5   81.85    3.61   2  1.5000
   0  -7  -9  100.18    3.70   2  1.5900
   0  -6  -6   69.73    2.81   2  1.9700
  -1  -5  -4   48.12    1.81   2  2.3200
  -2  -8  -5   74.52    3.69   2  1.4100
  -2  -6  -7   75.96    3.28   2  1.7100
  -1  -4  -2   29.27    1.12   2  2.7600
  -2 -10  -8  138.90    7.73   2  1.1600
  -2 -11  -8  215.91   11.31   2  1.0700
   0  -6  -8   74.44    3.06   2  1.8300
  -1  -3  -3   47.80    1.61   2  3.4900
  -1  -6  -4   39.47    1.88   2  1.9700
   0  -9  -6   72.39    3.81   2  1.3500
   0  -3  -3   48.02    1.74   2  3.9300
   0  -4  -5   45.63    1.67   2  2.8000
  -2  -9  -8   96.15    5.93   2  1.2700
  -2  -9  -5   58.85    3.97   2  1.2600
  -1  -7  -4   30.12    2.12   2  1.6900
  -3  -9  -4   70.76    4.46   2  1.1300
   0  -4  -4   33.64    1.50   2  2.9500
  -3 -11  -9  208.18   12.63   2  1.0100
  -2  -8  -4   55.28    3.53   2  1.3800
  -2 -10 -12  155.06   10.46   2  1.0900
  -1  -8  -9   77.86    4.78   2  1.4200
  -1 -10 -10  126.72    8.13   2  1.1700
  -3  -9  -7   74.46    6.04   2  1.1900
  -1  -5  -7   31.71    2.03   2  2.0800
   0  -8  -7   41.29    3.24   2  1.5100
  -2 -11 -10  150.65   10.74   2  1.0500
   0  -9  -8   48.83    3.88   2  1.3400
  -1 -12  -9  196.58   11.80   2  1.0100
  -2 -10  -9   70.98    7.79   2  1.1500
  -2  -7  -6   31.07    2.94   2  1.5700
  -3 -12  -8  136.57   13.01   2  0.9400
  -2 -11  -5   41.45    6.17   2  1.0300
  -1  -8  -7   27.09    3.63   2  1.4800
  -3  -8 -12   83.88    9.66   2  1.1700
  -1 -13  -6   84.74   10.19   2  0.9000
  -1 -10  -6   38.31    4.31   2  1.2000
   0 -12  -9   93.57    9.81   2  1.0100
  -1  -6  -6   16.70    2.18   2  1.9100
  -3  -9 -11   84.58    8.40   2  1.1300
   0 -11 -11  113.55   10.09   2  1.0800
   0  -6  -7   27.98    2.43   2  1.9000
  -1  -7  -8   43.66    3.30   2  1.6100
  -2  -6  -8   26.11    2.84   2  1.6600
  -1  -9  -8   33.61    4.86   2  1.3200
  -3  -8  -7   18.31    4.76   2  1.2900
  -1  -4  -5   10.79    1.25   2  2.6400
   0 -10  -6   14.79    4.11   2  1.2000
  -2 -12 -10   83.66   12.70   2  0.9800
  -1  -7  -5   19.88    2.32   2  1.7000
  -3  -8 -11   16.06    5.11   2  1.2100
  -3 -10 -14   64.07   13.44   2  1.0000
  -1 -12  -8   75.60    9.41   2  1.0100
  -3  -8  -8   26.94    5.19   2  1.2700
  -1  -4  -4    8.81    1.08   2  2.7600
  -3 -10  -9   17.55    3.82   2  1.0900
   0 -12 -15   51.93   11.67   2  0.9400
  -2 -13  -9   46.68   11.99   2  0.9200
  -2  -7  -9    9.27    1.96   2  1.4700
   0  -2   0  118.41    0.75   2  3.0300
  -2  -6  -1  442.92    3.44   2  1.4400
  -1  -4  -1  268.72    2.33   2  2.4600
   0  -6  -1  214.15    2.33   2  1.4900
   1  -7  -1  284.14    3.83   2  0.9500
   0 -10  -2  799.96    9.91   2  0.9400
  -2  -5  -1  156.49    2.04   2  1.6700
  -2  -6   1  529.00    8.16   2  0.7900
   0  -8  -2  178.59    3.05   2  1.2400
  -2  -9  -2  515.05    7.34   2  1.0900
  -1  -8   0  476.78    7.47   2  0.8900
  -1 -10  -1  727.42   12.48   2  0.8600
  -2  -8   0  354.95    7.05   2  0.9000
   0  -4   0   25.65    0.60   2  1.5200
   0  -5   0   27.69    0.93   2  1.2200
  -3  -4   1  288.12    6.07   2  0.8300
  -3  -7   0  384.09    7.49   2  0.9300
  -2  -6   0   94.07    2.35   2  1.1600
   0  -3   0   11.01    0.27   2  2.0300
   0  -5  -1   40.09    0.94   2  1.8700
  -1  -9   0  354.63    9.13   2  0.7800
  -2  -9  -1  284.96    6.60   2  0.9700
  -2  -7  -1  103.30    3.10   2  1.2500
   2 -10  -2  759.40   16.54   2  0.6600
  -1  -5   1  124.01    3.73   2  0.7400
  -1  -7   0   65.07    2.61   2  1.0300
   0  -8  -1  102.66    3.65   2  1.0400
  -3  -9  -2  251.38    7.12   2  1.0100
  -2  -7  -2   68.27    2.31   2  1.4100
  -1  -6  -1   29.01    1.24   2  1.5800
  -1  -8  -1   63.99    2.87   2  1.1200
  -2  -8  -1   55.43    3.40   2  1.0900
  -1  -6   0   14.14    1.40   2  1.2100
   0 -11  -2  213.76    9.54   2  0.8300
   0  -7  -2   34.94    1.78   2  1.4700
  -1  -5   0    6.46    0.83   2  1.4500
   0  -8  -3   44.60    2.20   2  1.3800
  -1  -2   0    9.85    0.35   2  3.0600
  -3  -9   1  255.21   15.58   2  0.6100
  -1  -9  -2   49.53    3.73   2  1.1200
   1  -8  -2   28.79    2.13   2  1.0700
   0  -9  -2   42.36    3.08   2  1.0700
   2  -8  -2   44.44    4.54   2  0.8000
  -3 -10  -3  102.94    6.08   2  0.9800
   1  -9  -1   87.13    6.63   2  0.7300
   0  -7  -1    8.84    1.15   2  1.2300
  -4  -8   0  119.10   10.00   2  0.7700
   0  -9   0   99.52    8.47   2  0.6800
  -3 -12  -2  177.22   13.71   2  0.7600
   2  -7  -1   58.37    5.96   2  0.6000
  -3 -10  -2   72.66    7.82   2  0.9100
  -4 -10  -2   83.77    9.93   2  0.8400
  -3  -8  -1   46.75    4.53   2  1.0000
   0  -1   0    2.57    0.14   2  6.0600
  -4 -10   0  142.43   15.62   2  0.6600
   0 -13  -2   98.52   13.38   2  0.6700
  -2 -12  -2   49.83    8.79   2  0.7900
  -2 -10  -3   45.03    5.07   2  1.0500
   1 -11  -3   42.37    4.97   2  0.8400
   1 -10  -2   51.19    6.24   2  0.8200
  -2 -14  -2   78.14   19.85   2  0.6600
   0  -3  -1    1.06    0.20   2  3.5700
  -1   3  -1  180.10    1.13   2  1.7500
   0   2  -1   53.29    0.58   2  3.2900
  -1   6  -4  306.27    2.61   2  1.8700
   2   5  -5  248.77    2.43   2  1.4000
   1   3  -3  139.03    1.38   2  2.7600
   0   5  -3  115.05    1.49   2  1.7800
  -2   7  -3  333.93    4.52   2  1.0000
   2   7  -6  273.46    4.22   2  1.1000
   0   5  -4  127.70    1.75   2  2.4700
   0  11  -7  971.47   14.61   2  0.8800
   1   6  -5  111.42    1.84   2  1.6600
   2   8  -8  229.56    3.89   2  1.2600
   1   5  -4   74.50    1.29   2  1.7400
   1   8  -7  137.06    2.91   2  1.4200
   1   6  -4   67.49    1.86   2  1.1900
   1   3  -2   18.93    0.64   2  1.2800
  -1   6  -2  116.96    4.09   2  0.7400
   2   6  -5  103.31    2.88   2  1.0600
  -1  10  -7  241.41    5.83   2  1.1700
  -1   5  -2   28.78    1.35   2  1.2500
  -1   7  -5   77.90    1.88   2  1.7100
  -1   7  -4   85.11    2.34   2  1.3700
   1   4  -4   62.77    1.22   2  2.5200
  -1   8  -6  104.64    2.35   2  1.5500
  -2   6  -2   77.76    3.24   2  0.8800
  -1   9  -6  107.86    3.29   2  1.2400
   2   5  -4   73.57    2.76   2  0.9300
  -1   8  -4   77.78    3.65   2  1.0100
   0   9  -6   96.62    3.47   2  1.1400
  -2  11  -5  717.88   20.84   2  0.6700
   2  10  -8  360.18   10.92   2  0.8700
   0   9  -5   93.29    5.39   2  0.8800
   3   5  -5  135.79    6.53   2  0.7600
  -2   8  -3  151.94    7.41   2  0.7400
   1   9  -6  131.07    6.38   2  0.9200
   2  10  -7  347.69   14.26   2  0.7000
   0   8  -6   63.62    2.64   2  1.4600
   3   6  -6   67.88    4.33   2  0.8700
   0   3  -2   22.93    0.68   2  3.4000
   3   8  -8   88.82    5.27   2  0.9300
   0  10  -7   76.18    4.48   2  1.0800
   3  11 -11  189.55   10.95   2  0.8700
   0   7  -4   10.09    1.72   2  1.1800
   4   9  -9  226.67   15.26   2  0.6800
   2  11  -9  148.77    9.38   2  0.8500
   1   5  -5   17.08    0.84   2  2.2200
   2   9  -6  101.35   13.82   2  0.6600
   0  10  -8   53.06    3.44   2  1.2300
   0   4  -2    1.08    0.41   2  1.6500
   1  11  -8  104.93    8.38   2  0.8900
   4   8  -8  200.02   13.98   2  0.6500
   3   9  -8  143.77    9.99   2  0.7800
   2  10  -9   74.38    5.74   2  1.0100
   3  12 -12  138.26   11.07   2  0.8400
   1   7  -4  177.80    5.40   2  0.8000
   2   6  -4  553.64   15.66   2  0.6300
   1   9  -8   14.84    2.07   2  1.3100
  -2  14  -9  117.89   11.41   2  0.7800
  -2  13  -9   36.15    7.01   2  0.9000
   3  13 -10   72.38   24.47   2  0.5800
   1  10  -7   20.31    4.09   2  0.9200
  -3  16 -10  108.70   19.61   2  0.6600
   0   8  -9  312.09    4.41   2  1.8300
   0   5  -5  199.87    2.87   2  2.8300
   0   6  -7  232.71    3.33   2  2.4600
   0  11 -11  385.90    7.20   2  1.2900
   1   5  -6  118.81    2.00   2  2.4800
   1   9 -11  235.96    5.07   2  1.5400
   0  10 -10  198.19    4.93   2  1.4200
   0   8  -8  135.23    3.10   2  1.7700
  -1   9  -8  137.86    3.26   2  1.5400
   1   8  -9  127.27    3.05   2  1.6700
   1   6  -8  140.76    2.86   2  2.2100
   0   4  -6  166.91    3.31   2  3.5800
  -1   8  -9  183.74    4.18   2  1.8500
   1   7 -12  209.70    4.48   2  1.8600
   0  10 -12  238.85    5.75   2  1.4800
  -1   9 -10  194.44    4.45   2  1.6500
   1   6  -7   96.47    2.05   2  2.1400
   0  10 -11  175.38    4.99   2  1.4600
   1   8 -11  135.07    3.82   2  1.7200
  -1   8 -10  125.36    3.81   2  1.8500
  -1   8 -11  141.80    4.13   2  1.8200
  -1  11 -11  199.54    6.53   2  1.3200
  -1   7  -9  120.28    3.41   2  2.1000
   1   6  -9   70.19    2.40   2  2.2100
   0   7 -11   88.32    2.97   2  2.0200
   0  15 -15  398.59   18.76   2  0.9500
   0   6  -6   38.90    1.64   2  2.3600
   1   7  -9   49.51    2.49   2  1.9300
  -1  10 -13   93.41    4.97   2  1.4800
   0  11 -10   58.11    3.88   2  1.2300
   0   8 -12   69.22    3.34   2  1.8000
   0   3  -3   32.33    1.23   2  4.7100
   0   4  -5   50.97    1.87   2  3.6900
  -1   8  -8   32.55    2.29   2  1.8100
   1   8 -10   44.91    2.64   2  1.7100
   3  14 -17  320.54   16.36   2  0.8700
   1   9 -10   31.40    2.82   2  1.5000
   1   9 -12   40.15    3.64   2  1.5500
  -1  10 -10   44.45    3.72   2  1.4500
   1   7 -11   40.24    2.63   2  1.9100
   0   5  -6   23.89    1.46   2  2.9500
   0   9 -12   51.57    3.83   2  1.6400
   1  11 -11   65.61    5.31   2  1.2000
  -1  11 -12   69.94    5.16   2  1.3500
   2  11 -18   88.05    8.06   2  1.1700
   1  14 -16  170.11   12.56   2  1.0100
   1  12 -17   84.26    8.38   2  1.1800
   2  10 -14   52.85    5.22   2  1.2900
   0   7  -9   19.42    1.98   2  2.1100
   0   2  -3   38.80    2.16   2  7.1500
   1   5  -7   18.88    1.28   2  2.5700
   1  12 -12   81.26    6.51   2  1.1000
   2  12 -14   60.76    7.29   2  1.0700
   1  16 -16  137.22   19.77   2  0.8400
  -1  10  -9   16.85    2.99   2  1.3900
   2  11 -14   48.87    6.03   2  1.1700
   0  11 -14   43.73    4.78   2  1.3500
   2   9 -11   22.51    2.79   2  1.3500
   1  13 -15   81.22    9.30   2  1.0900
   0   8 -11   25.30    2.77   2  1.8300
   1   8 -12   24.79    3.35   2  1.7100
   1   9 -13   26.18    3.62   2  1.5400
   2  11 -17   26.56    7.01   2  1.1800
   1  14 -18   84.53   12.44   2  1.0200
  -1  11 -15   40.82    6.39   2  1.3400
   1  10 -16   29.84    4.96   2  1.3600
   2  12 -19   48.86    9.81   2  1.0900
  -1  12 -11   40.71    4.79   2  1.1600
   1  15 -21  145.18   18.61   2  0.9500
  -1  15 -21   70.15   12.65   2  0.9800
   1  15 -17   65.81   14.40   2  0.9500
   1  11 -13   36.72    6.00   2  1.2700
   0  15 -17   75.15   13.29   2  0.9800
   1   7  -8    5.07    1.09   2  1.8800
   1  17 -17   57.63   13.34   2  0.7900
   0   5  -7    4.90    0.88   2  2.9100
   0   5 -12  672.06    6.84   2  2.1900
  -1   3 -10  297.82    4.41   2  2.6100
   0   4  -9  273.58    4.15   2  2.8800
  -1   5 -11  241.21    4.09   2  2.2700
  -1   6 -11  213.97    3.74   2  2.1400
   0   6 -12  225.05    4.14   2  2.0800
  -1   3 -12  217.58    4.06   2  2.2200
   0   6 -11  151.26    3.30   2  2.1900
  -1   5 -18  320.63    8.29   2  1.5100
   0   3  -7  164.55    3.39   2  3.7300
   0   3 -10  149.33    3.26   2  2.7500
  -1   4 -11  107.15    3.07   2  2.3600
   0   4 -12  134.29    3.64   2  2.2700
  -1   6 -13  120.69    3.77   2  1.9300
   0   6 -15  146.17    4.71   2  1.7700
  -2   6 -19  302.89    9.97   2  1.3700
   0   4 -10   96.74    2.82   2  2.6500
   0   4 -11   91.23    2.95   2  2.4500
   0   5 -14   99.87    3.69   2  1.9300
   0   4 -19  155.84    6.39   2  1.4600
  -1   6 -10   52.36    2.05   2  2.2500
   1   7 -16  110.36    4.81   2  1.5900
   0   2  -6   69.31    2.30   2  4.5200
   0   7 -22  159.97   10.35   2  1.2500
   0   2  -9   57.60    2.09   2  3.0800
   0   4 -17   99.89    4.78   2  1.6300
  -2   8 -19  203.50    8.87   2  1.3200
  -1   6 -14   65.10    3.85   2  1.8300
  -2   6 -17  115.64    6.02   2  1.4900
   1   7 -19   89.31    6.34   2  1.4000
   0   8 -20  115.30    8.55   2  1.3300
  -1   5 -13   57.33    3.17   2  2.0000
   0   5 -13   50.26    3.05   2  2.0600
   1   6 -21   98.70    7.24   2  1.3100
  -1   7 -20  118.18    8.63   2  1.3400
  -2   6 -18  110.07    6.80   2  1.4300
   1   6 -14   39.16    2.60   2  1.8200
  -1   5  -9   30.90    1.75   2  2.5700
   1   9 -19   61.95    6.01   2  1.3200
   0  10 -18   78.22    6.00   2  1.3300
   0   4  -8   29.54    1.42   2  3.1200
   0   9 -22  102.38    9.13   2  1.2000
  -1   3 -11   30.88    1.95   2  2.4000
   0   5 -20   69.05    6.82   2  1.3900
   0   3 -11   34.52    2.27   2  2.5100
   1   8 -20   95.18    7.20   2  1.3100
  -1   4 -12   30.72    2.66   2  2.2000
   0   6 -19   39.32    5.99   2  1.4400
   0   5 -15   17.92    3.34   2  1.8100
  -1   5 -12   28.23    2.35   2  2.1300
  -2   9 -18   51.78    6.60   2  1.3300
   0   8 -15   34.71    3.48   2  1.6300
  -1   5 -16   36.51    4.12   2  1.6700
   0   5 -19   29.14    4.91   2  1.4500
   0   3  -8   10.59    1.22   2  3.3400
   0   7 -18   49.17    5.89   2  1.4800
   0   6 -17   25.81    4.74   2  1.6000
   0   6 -18   31.34    4.91   2  1.5100
   0   2  -8   15.12    1.28   2  3.4500
   1   8 -17   25.48    4.16   2  1.4700
  -1   8 -14   25.48    2.95   2  1.6700
  -1   5 -20   27.17    6.24   2  1.3700
   1  10 -20   46.20    8.03   2  1.2300
  -1  10 -21   33.30    6.53   2  1.2000
  -1   8 -21   63.81    8.24   2  1.2600
  -1   5 -14   10.33    1.99   2  1.8800
   0   1  -4    9.01    1.03   2  6.8900
  -2   5 -18   27.53    5.07   2  1.4400
  -1   6 -12   16.06    2.24   2  2.0400
   0   2  -7    4.54    0.79   2  3.9300
   2  -7  -7  866.41    6.38   2  1.4500
   1  -4  -4  277.07    2.68   2  2.6200
   1  -5  -7  337.84    3.74   2  2.0700
   1  -5  -4  182.01    2.09   2  2.1700
   2  -4  -9  336.76    4.11   2  1.8700
   1  -7  -5  210.02    2.68   2  1.6200
   2  -6  -6  157.26    2.57   2  1.6100
   1  -5  -8  176.35    2.89   2  1.9800
   1  -8  -7  222.72    3.86   2  1.4400
   1  -5  -5  123.95    1.97   2  2.1800
   1  -6  -8  196.39    3.36   2  1.7700
   2  -5 -11  189.45    3.75   2  1.5900
   2  -7  -9  214.99    4.12   2  1.4300
   2  -8  -7  173.98    3.94   2  1.3000
   3  -6 -10  208.64    4.47   2  1.3500
   2  -7 -11  253.39    5.48   2  1.3700
   2  -5 -10  146.91    3.03   2  1.6600
   1  -8  -8  151.06    4.00   2  1.4300
   2 -10  -8  223.86    6.00   2  1.0900
   2  -5  -6   62.09    1.69   2  1.8100
   1  -4  -6   78.81    1.79   2  2.4700
   1  -3  -5   82.84    1.79   2  3.0400
   2  -4  -7   60.70    1.75   2  2.0100
   1  -6  -7   68.45    2.09   2  1.8300
   1  -3  -3   35.32    0.91   2  3.2000
   2  -9  -9  139.87    4.95   2  1.1900
   2  -8  -9  107.87    3.65   2  1.3100
   1  -5  -6   52.71    1.62   2  2.1400
   2  -8 -10  130.23    4.71   2  1.2900
   1  -8 -10  126.13    4.23   2  1.3700
   2  -4  -8   58.21    1.92   2  1.9500
   3  -7 -10  100.59    3.86   2  1.2500
   2  -4  -6   33.33    1.27   2  2.0400
   1  -7  -7   49.90    2.25   2  1.6200
   1  -7  -9   72.03    2.91   2  1.5500
   1  -3  -6   45.13    1.43   2  2.8400
   3  -7  -9   55.14    3.13   2  1.2600
   3  -5 -10   49.70    2.67   2  1.4500
   1  -8  -6   32.90    2.06   2  1.4400
   3  -9 -10  114.82    6.33   2  1.0800
   3  -6 -11   58.30    3.65   2  1.3300
   1  -7  -8   34.77    2.27   2  1.5900
   4 -10 -12  147.81   10.24   2  0.9000
   1  -2  -4   21.37    0.94   2  3.8800
   2  -9 -11   74.07    5.51   2  1.1700
   1  -9 -13  100.69    6.43   2  1.1700
   3  -8 -12   64.18    5.72   2  1.1400
   2  -5  -9   23.65    1.48   2  1.7200
   3  -5  -8   22.01    1.85   2  1.4700
   3  -7  -8   40.51    2.76   2  1.2400
   1  -6  -6   17.09    1.34   2  1.8600
   3 -11 -11  143.20    9.35   2  0.9300
   2  -7  -8   15.27    1.99   2  1.4400
   2  -7 -13   34.59    4.40   2  1.2900
   3  -7 -12   64.19    4.56   2  1.2200
   1  -3  -4    9.81    0.76   2  3.1900
   4  -8 -10   39.12    5.44   2  1.0100
   2  -6 -12   37.45    3.39   2  1.4300
   2  -6 -10   18.47    2.18   2  1.5200
   4  -9 -11   45.51    6.01   2  0.9600
   2  -5  -7   17.39    1.46   2  1.8000
   2 -11  -9   44.55    6.03   2  1.0000
   1  -4  -7    9.00    1.05   2  2.3300
   2 -12 -12   71.47    8.96   2  0.9300
   3  -6 -15   74.16    6.20   2  1.1900
   1  -6  -5    4.25    0.83   2  1.8700
   3  -7 -11   22.37    3.18   2  1.2300
   2 -11 -10   37.10    6.69   2  1.0100
   3  -5  -9    3.27    0.88   2  1.4700
   2 -12 -14   47.75    8.06   2  0.9100
   1  -2  -3    3.93    0.42   2  4.0600
   1  -1  -1  155.46    0.94   2  2.9300
   1  -2  -1  104.94    0.76   2  2.5300
   3  -2  -4  411.34    3.22   2  1.3600
   2  -2  -2  144.65    1.29   2  1.4700
   2   1  -3  107.26    1.04   2  1.9300
   3   1  -5  245.31    2.43   2  1.5400
   3   0  -5  272.67    2.63   2  1.6300
   2  -1  -2   92.48    1.01   2  1.4300
   3  -4  -5  302.97    3.33   2  1.4100
   2  -1  -3   78.46    1.15   2  2.2700
   2  -3  -2   62.53    1.08   2  1.3900
   4   0  -6  165.74    3.36   2  1.1100
   3   1  -6   93.14    1.70   2  1.7700
   4  -5  -6  347.31    6.19   2  1.0200
   4   1  -7  125.56    3.02   2  1.2300
   4  -2  -7  161.94    3.34   2  1.2600
   4  -1  -7  124.26    2.99   2  1.2800
   5   2  -9  304.89    6.78   2  0.9700
   4  -3  -6  160.69    3.92   2  1.1100
   4   1  -8  125.92    2.99   2  1.3400
   3  -3  -4   52.84    1.57   2  1.3100
   5  -2  -9  247.59    6.55   2  1.0300
   4  -4  -6  134.16    4.35   2  1.0700
   4  -1  -6   91.47    2.81   2  1.1400
   4  -6  -6  168.00    5.20   2  0.9600
   2  -2  -3   28.67    0.83   2  2.1300
   4  -5  -5  186.22    6.18   2  0.8900
   2   0  -3   17.45    0.56   2  2.2200
   4   1  -6   66.78    2.98   2  1.0500
   3  -1  -4   19.10    1.14   2  1.3600
   3  -2  -3   16.58    1.61   2  0.9700
   4  -4  -4   83.59    6.42   2  0.7300
   5  -3  -6  179.68    9.94   2  0.7300
   4   2  -7   30.04    2.35   2  1.1600
   3  -6  -3   27.18    3.39   2  0.8400
   5  -4  -9   95.16    5.58   2  0.9800
   5   2  -8   82.89    6.19   2  0.8700
   5  -1  -7  112.86    6.88   2  0.8500
   4  -2  -6   23.23    2.51   2  1.1400
   5  -2  -7   76.60    6.21   2  0.8600
   5   1 -10   46.12    3.53   2  1.0800
   4  -8  -4  126.57   10.67   2  0.6300
   4  -3  -5   16.71    3.21   2  0.9500
   4  -4  -7   25.32    2.68   2  1.1700
   5  -4  -5  106.09   13.90   2  0.5900
   4  -6  -4   44.70    7.07   2  0.6900
   4  -6  -5   69.43    6.57   2  0.8400
   2  -3  -3    3.97    0.49   2  1.9100
   5   0  -8   43.29    4.69   2  0.9400
   5  -5  -8   26.78    4.62   2  0.8900
   5   0  -6   78.88   10.00   2  0.6600
   5  -3  -8   20.87    3.68   2  0.9500
   5  -7  -6   64.21   11.61   2  0.6700
   6   1 -12   29.52    7.34   2  0.9000
   6  -4 -11   50.33    8.29   2  0.8400
   7   1 -13   53.43    9.64   2  0.7400
   6  -1 -11   37.04    6.59   2  0.8700
   7  -6 -12   54.15   14.23   2  0.6800
   7   0 -11   66.81   13.52   2  0.6600
   2   6 -11  431.76    4.78   2  1.8300
   2   4  -8  318.32    3.77   2  2.2700
   1   3  -5  202.86    2.62   2  3.6900
   4   4 -11  343.05    5.03   2  1.3500
   3   3  -8  125.27    2.16   2  1.7800
   2   2  -7  173.63    2.78   2  2.7000
   2   7 -10  165.51    3.12   2  1.6600
   3   3 -11  150.70    3.02   2  1.7800
   2   7 -12  147.59    3.48   2  1.6700
   3   6 -11  160.85    3.78   2  1.5100
   3   3 -10  110.62    2.47   2  1.8100
   2   3  -6   63.19    1.38   2  2.4400
   3   5 -10  113.05    2.76   2  1.6100
   2   3  -9  108.71    2.45   2  2.3800
   2   6 -10   85.43    2.25   2  1.8500
   3   6 -10   81.66    2.39   2  1.4700
   2   5 -10   75.42    2.18   2  2.0200
   3   5 -12  107.33    3.33   2  1.6100
   4   8 -17  273.08    8.53   2  1.1300
   3   7 -11   92.65    3.07   2  1.3800
   2   5  -8   52.05    1.75   2  2.0200
   3   4  -9   56.85    1.93   2  1.7000
   3   9 -18  168.46    7.02   2  1.2000
   1   1  -3   44.12    1.42   2  5.4300
   4   5 -13   86.98    3.54   2  1.3100
   2   3  -7   38.04    1.36   2  2.5100
   3   8 -15   77.86    4.03   2  1.3100
   3   6 -12   55.21    2.74   2  1.5200
   5   6 -15  110.51    6.38   2  1.0500
   2   7 -11   39.64    2.14   2  1.6800
   5   7 -18  159.00    9.60   2  1.0200
   5   9 -16  176.51   10.77   2  0.9200
   1   3  -6   30.72    1.30   2  3.5800
   5   7 -16  118.36    8.05   2  1.0200
   2   3  -8   27.08    1.27   2  2.4700
   3   7 -17   82.60    4.64   2  1.3300
   3   7 -16   62.41    4.62   2  1.3600
   3  11 -18  102.98    7.84   2  1.0800
   3   8 -18   91.83    5.77   2  1.2500
   3   7 -15   48.91    3.77   2  1.3900
   3   9 -19   73.95    5.69   2  1.1700
   4   6 -12   38.99    3.27   2  1.2200
   4   4 -12   29.64    2.30   2  1.3700
   3   5 -11   29.67    2.14   2  1.6200
   2   4  -9   23.31    1.49   2  2.2400
   3   9 -16   50.89    4.97   2  1.2300
   2   5 -11   22.78    1.84   2  1.9700
   2   4  -7   16.35    1.08   2  2.2300
   1   4  -7   15.73    0.92   2  2.9900
   4   6 -18   46.23    6.27   2  1.1900
   2   8 -14   27.19    2.43   2  1.5000
   2   6 -13   26.15    2.19   2  1.7400
   4   8 -19   72.39    7.69   2  1.1100
   4   4 -13   18.32    2.37   2  1.3600
   5   6 -18   44.65    7.94   2  1.0500
   5   8 -21  145.07   11.41   2  0.9600
   4   7 -13   37.61    4.26   2  1.1800
   3   9 -17   40.45    4.38   2  1.2100
   3   6 -16   19.87    2.36   2  1.4100
   6   7 -20  112.33   13.80   2  0.8900
   5   6 -16   44.43    5.44   2  1.0600
   3   4 -14   18.05    2.10   2  1.5800
   5   6 -17   52.28    7.38   2  1.0600
   4   4 -15   17.89    2.34   2  1.3300
   4   6 -17   41.39    4.52   2  1.2200
   1   2  -4    6.74    0.62   2  4.5300
   4  13 -18   79.56   12.37   2  0.8600
   3   5 -14   16.47    2.61   2  1.5400
   4   5 -15   28.81    4.15   2  1.3000
   6   7 -17   47.99    9.12   2  0.8700
   5   9 -19   53.35   12.07   2  0.9500
   6   5 -16   72.32    8.13   2  0.9200
   4   8 -15   23.14    3.84   2  1.1400
   4  10 -16   32.41    7.23   2  1.0100
   3  10 -16   23.12    4.76   2  1.1600
   5   6 -19   28.62    5.89   2  1.0400
   1   2  -5    6.51    0.66   2  4.3300
   3   4 -12   13.07    2.02   2  1.6900
   2  -2 -11  428.06    5.30   2  1.9400
   1  -1 -10  340.81    4.98   2  2.4400
   1   0  -8  230.76    4.05   2  3.1300
   2  -1 -11  127.37    3.12   2  2.0500
   1  -1 -12  179.97    4.18   2  2.0700
   2   0 -11  128.97    3.17   2  2.1300
   1   1  -9  105.14    2.71   2  2.9100
   1  -2 -17  171.87    5.91   2  1.4500
   2   0 -12  123.58    3.61   2  1.9900
   1   1 -10  101.97    3.16   2  2.6400
   2   1 -14  112.37    3.84   2  1.8000
   1   1  -7   86.38    2.49   2  3.6300
   1   2 -17  120.42    4.84   2  1.6000
   2  -1 -17  121.84    6.27   2  1.4500
   1  -1  -9   69.79    2.42   2  2.6700
   2  -1 -12   80.27    3.04   2  1.9200
   2   1 -10   54.06    2.05   2  2.3200
   1  -1 -11   49.89    2.42   2  2.2400
   1   0 -12   63.49    2.68   2  2.1600
   2  -1 -13   66.63    3.17   2  1.8100
   1   2 -12   44.07    2.10   2  2.2500
   3  -2 -16  112.74    5.47   2  1.3700
   1   0 -13   59.87    3.13   2  2.0000
   2   1 -12   53.17    2.71   2  2.0400
   1   0 -18  109.66    6.13   2  1.4600
   1   0  -5   37.42    1.53   2  4.5300
   1  -1  -8   42.80    1.90   2  2.9400
   1   1 -12   41.53    2.43   2  2.2200
   3  -2 -18  122.33    7.92   2  1.2600
   2   1 -18   89.42    5.65   2  1.4400
   3  -3 -18  111.98    7.25   2  1.2200
   2  -2 -12   44.98    2.48   2  1.8300
   1   0 -14   47.21    3.03   2  1.8600
   1   1  -8   38.04    1.71   2  3.2400
   1   0 -19  118.92    6.92   2  1.3900
   2  -1 -19   96.12    7.44   2  1.3100
   2  -1 -18   96.27    6.60   2  1.3800
   1   0 -17   77.70    4.96   2  1.5400
   3  -1 -17   82.29    5.90   2  1.3600
   2  -2 -18   63.02    5.51   2  1.3400
   3   1 -15   48.31    3.53   2  1.5400
   2   3 -18   46.65    4.35   2  1.4700
   2   1 -19   70.06    5.55   2  1.3700
   2   0 -10   24.88    1.72   2  2.2700
   2   2 -16   49.98    3.69   2  1.6200
   1   0  -6   25.60    1.49   2  3.9700
   2   1 -20   96.00    7.14   2  1.3100
   1  -1  -6   20.44    1.16   2  3.6500
   1  -1 -13   25.46    2.54   2  1.9300
   2   2 -18   48.68    4.72   2  1.4600
   2   0 -18   30.89    3.76   2  1.4100
   2   1 -11   17.46    1.70   2  2.1700
   1   0  -7   18.48    1.42   2  3.5100
   1   1 -17   62.93    4.23   2  1.5800
   3   0 -15   26.24    3.15   2  1.5100
   2   1 -16   34.75    3.72   2  1.6000
   1   0 -10   17.37    1.58   2  2.5600
   3   3 -19   51.00    4.99   2  1.3200
   1   1 -11   15.81    1.77   2  2.4100
   2   2 -15   14.95    2.31   2  1.7100
   1   0 -16   33.33    4.06   2  1.6400
   2   1 -13   12.84    2.31   2  1.9100
   3   2 -16   28.12    3.72   2  1.4900
   4   3 -24   53.45   10.64   2  1.0300
   1   1 -15   25.71    3.18   2  1.7800
   3   2 -21   34.34    7.84   2  1.2100
   3  -1 -20   33.27    7.58   2  1.1900
   1   1 -13   19.51    2.30   2  2.0600
   1  -2 -16   14.20    2.50   2  1.5300
   1  -1  -7    9.64    1.05   2  3.2600
   2   2 -13    4.35    1.92   2  1.9400
   3  -1  -8  262.04    3.50   2  1.8900
   2  -1  -7  243.55    3.40   2  2.6200
   2  -2  -5  105.62    1.66   2  2.5600
   3  -2 -12  183.12    4.09   2  1.6200
   4  -3 -11  175.85    4.54   2  1.3400
   3  -3  -8  112.73    2.74   2  1.7100
   4  -3 -10  139.63    3.74   2  1.3400
   3  -3 -11   92.52    2.70   2  1.6000
   1  -1  -4   89.94    2.20   2  4.6200
   3   1  -9   79.20    2.18   2  1.9300
   3  -3  -9   84.62    2.54   2  1.6900
   3   1 -10   69.32    2.13   2  1.8900
   4  -3 -12  122.29    3.98   2  1.3200
   2  -2  -7   49.53    1.53   2  2.4400
   3   1 -11   80.48    2.59   2  1.8300
   3   1 -12   57.98    1.97   2  1.7600
   4  -3  -9   55.09    2.43   2  1.3300
   4  -2  -9   35.23    1.94   2  1.3800
   1  -1  -3   34.25    1.34   2  5.0400
   3  -3 -10   47.96    2.39   2  1.6500
   5  -3 -12   95.30    4.92   2  1.1000
   2   1  -7   28.80    1.24   2  2.7800
   3  -1 -10   32.26    1.76   2  1.8200
   2  -1  -6   21.34    1.04   2  2.7400
   4   1 -11   33.67    2.08   2  1.4600
   3  -2  -9   29.13    1.60   2  1.7900
   4  -1 -10   30.86    1.93   2  1.4300
   4  -4 -12   48.02    3.95   2  1.2700
   4  -4 -13   53.93    4.31   2  1.2500
   2  -2  -8   21.85    1.30   2  2.3200
   4  -2 -11   25.66    2.04   2  1.3900
   2   1  -8   17.45    1.00   2  2.6400
   5  -4 -13   72.10    5.27   2  1.0700
   3  -2  -7    9.23    0.84   2  1.8000
   2  -2  -6   14.54    0.97   2  2.5300
   4   1 -10   15.58    1.66   2  1.4500
   4  -1 -11   22.83    1.70   2  1.4300
   5  -3 -14   68.10    6.24   2  1.0900
   3   0  -7   10.44    1.03   2  1.9200
   2   0  -5    9.11    0.65   2  2.9000
   4  -2 -13   26.97    3.32   2  1.3500
   4   1 -13   24.27    2.39   2  1.4200
   4  -2 -15   32.61    4.53   2  1.2800
   5   0 -12   24.53    3.26   2  1.1600
   3  -2 -11   19.46    1.79   2  1.6800
   4  -1 -15   24.40    3.06   2  1.3100
   5  -3 -16   64.25    7.52   2  1.0700
   4   0 -16   25.94    3.35   2  1.3000
   4   0 -10   14.23    1.91   2  1.4500
   4   1 -12   14.34    1.69   2  1.4500
   4  -2 -10   13.88    1.77   2  1.3900
   3  -3  -7    6.42    1.13   2  1.7000
   4   2 -13   13.69    1.86   2  1.4200
   3  -1  -7    6.05    0.87   2  1.8900
   4   2 -16   31.64    3.58   2  1.3100
   5   1 -13   15.43    2.87   2  1.1700
   2  -1  -5    4.46    0.48   2  2.7800
   7   0 -17   51.07    7.55   2  0.8200
   6   2 -20   20.28    9.67   2  0.9400
   2  -1  -8    4.27    0.88   2  2.4800
   3  -2 -10    3.71    1.11   2  1.7500
   2   0  -8    3.84    0.78   2  2.5900
   0   4 -10  122.21    3.40   3  2.6600
   0   1  -7  315.74    4.04   3  3.1800
  -1   1  -8  289.58    3.82   3  2.4200
   0   0  -7  221.84    2.95   3  2.6900
   0  -1 -11  302.55    4.30   3  1.5100
  -1   1  -6  212.66    3.03   3  3.1500
  -2   0 -10  275.86    4.38   3  1.5100
  -2   1 -10  173.21    3.47   3  1.6800
  -1  -1  -9  135.73    2.86   3  1.6300
  -1  -1  -8   82.05    2.05   3  1.7700
   0   1  -9  125.03    2.70   3  2.4000
   0   0 -11  112.68    3.07   3  1.7100
   0   1 -12  121.88    3.40   3  1.7400
  -1   2  -8   97.86    2.25   3  2.7000
   0  -1  -8   56.53    1.57   3  1.9600
  -1   0  -8   67.68    2.16   3  2.1000
   0   1  -8   72.57    2.05   3  2.7300
   0   0  -8   65.36    1.81   3  2.3600
  -1   0  -9   58.24    2.10   3  1.9000
   0   1 -10   68.74    2.29   3  2.1300
   0   1  -6   58.58    1.78   3  3.7900
  -1   0  -6   35.22    1.20   3  2.6400
  -2   3 -13   91.22    3.72   3  1.5700
   0   0  -4   50.87    1.60   3  4.7000
  -2   4 -17  119.52    6.20   3  1.2700
   0  -1  -6   20.31    0.81   3  2.4400
  -1   1  -9   42.74    1.98   3  2.1600
  -1   0 -11   55.75    2.83   3  1.5900
   0   0 -10   38.99    2.01   3  1.8800
  -2   1 -12   52.80    3.47   3  1.4500
   0  -1 -13   53.38    3.68   3  1.3000
   0   1 -18  156.90    8.65   3  1.1200
  -1   3 -16   84.68    4.66   3  1.3900
  -1   0  -7   21.27    1.16   3  2.3400
  -2   1 -14   69.18    4.78   3  1.2800
   1  -2 -17   99.40    8.76   3  0.9400
  -2   2 -13   32.60    3.32   3  1.4700
   0  -1  -9   14.30    1.40   3  1.7800
  -1   3 -18   54.53    5.84   3  1.2200
  -1   0  -5   10.06    0.70   3  3.0000
  -2   0 -11    7.47    2.83   3  1.4100
  -2   2 -19   81.82   10.97   3  1.0300
   1   3 -20   58.41    6.59   3  1.1400
  -1  -1 -10   15.78    2.16   3  1.5100
   0   2 -11   12.12    1.48   3  2.1000
  -1   0 -19   97.23   12.06   3  0.9600
   1   0 -18   69.77    7.75   3  1.0600
  -1   0 -17   93.39    8.50   3  1.0600
   0   0 -16   18.87    4.40   3  1.1800
   0   0  -5    5.00    0.54   3  3.7600
  -1   3 -19   31.54    6.25   3  1.1500
  -1  -2 -19  111.90   15.99   3  0.8200
   0  -1 -18   66.40   10.17   3  0.9700
  -1  -2 -17   23.69   10.69   3  0.9000
  -1   2  -9    8.28    1.15   3  2.3900
  -2   1 -17   58.13    7.83   3  1.0700
   1   0 -17   47.80    6.19   3  1.1300
  -3   1 -14   11.60    2.46   3  1.1400
  -1  -1  -7    1.30    0.60   3  1.8300
  -1  -2  -3  179.86    1.38   3  1.5100
   0  -3  -4  222.23    2.09   3  1.1500
   0  -3 -10  426.66    5.64   3  1.1700
  -1  -1  -2   51.30    0.72   3  2.4200
  -1  -2  -7  152.45    2.70   3  1.5400
  -2  -2  -5  110.90    2.13   3  1.2900
  -1  -3  -9  244.81    4.46   3  1.1400
  -1  -2  -5   70.21    1.40   3  1.6700
   1  -3  -5   50.52    1.38   3  1.1900
  -2  -4  -7  456.60    9.90   3  0.8000
   0  -4  -9  253.68    5.48   3  0.9800
   0  -1  -2   33.60    0.66   3  3.9400
  -1  -3  -8  128.99    3.51   3  1.1700
   0  -2  -6   42.81    1.08   3  1.8200
  -3  -2  -4   94.19    4.06   3  0.8800
  -2  -2  -4   30.92    1.45   3  1.2100
   0  -2  -3    8.52    0.37   3  1.8500
  -1  -1  -4   23.82    0.75   3  2.4800
   0  -2  -7   38.51    1.29   3  1.7100
   1  -3 -10   74.81    2.89   3  1.1700
  -2  -2  -3   27.67    1.50   3  1.0400
   1  -4  -9   94.55    4.19   3  0.9700
   1  -3  -6   21.55    1.27   3  1.2600
  -2  -4  -6  140.85    7.52   3  0.7500
  -3  -2  -6   82.86    3.66   3  1.0100
  -2  -3  -9   91.70    4.85   3  1.0100
   1  -3  -7   24.46    1.43   3  1.2700
   0  -3  -8   41.22    1.91   3  1.2700
   1  -5  -7  175.37    8.14   3  0.6800
  -1  -2  -6   22.49    1.15   3  1.6100
  -1  -1  -3   11.49    0.52   3  2.5900
   1  -4  -6   16.83    2.59   3  0.8700
   1  -5  -8   80.27    6.61   3  0.7400
  -3  -3  -7   79.05    6.27   3  0.8400
   2  -5 -11   97.07    9.41   3  0.7400
  -2  -2  -8   16.80    2.13   3  1.2400
  -2  -5  -8  136.87   12.55   3  0.6600
  -1  -5  -8  107.84    9.52   3  0.7300
   2  -5 -10   67.11    8.24   3  0.7300
   2  -4  -7   19.57    3.14   3  0.8200
   0  -5  -7   38.06    5.44   3  0.7100
   0  -4  -8   23.85    3.43   3  0.9900
   0  -1  -3    4.30    0.31   3  3.6400
   0  -3  -6    4.63    0.79   3  1.3200
   1  -5  -9   27.32    6.65   3  0.7700
  -3  -3 -10   34.93    5.70   3  0.8600
  -2  -5 -12   70.80   13.87   3  0.7000
   2  -7 -11   85.85   17.65   3  0.5000
   1  -4 -10   10.16    4.00   3  0.9600
   0  -2  -4    2.05    0.35   3  1.9600
   2   6  -1  323.66    3.18   3  1.4400
  -1   7   1  282.81    4.06   3  1.1700
   1   8   0  284.91    4.14   3  1.1800
   0   6   1  154.30    2.63   3  1.2000
   1   5  -1  100.82    1.55   3  2.4400
   1   4   1  162.61    2.85   3  0.8800
   3   3  -1  403.40    7.13   3  0.8300
   3   9  -2  294.59    5.48   3  1.0500
   3   4  -1  164.25    3.53   3  0.9200
   1   7  -1   79.63    1.95   3  1.7500
   2   8   0  232.66    6.18   3  0.9300
   2   3   0   66.83    2.30   3  0.8900
   1  10  -1  162.06    4.35   3  1.2100
   1   5   1   43.18    2.31   3  0.9400
   0   5   0   31.72    0.93   3  2.1900
   0   5   1   14.57    1.04   3  1.3000
   1   2   0    4.60    0.26   3  2.0300
   2   6   1  143.51    9.11   3  0.6400
   1  11  -1  132.55    5.12   3  1.1000
  -1   5   2   93.67    5.42   3  0.7000
   2   6   0   56.41    2.98   3  1.0200
  -1   8   0   37.84    1.75   3  1.4200
  -2  10   2  572.77   18.70   3  0.6900
   2  10  -2   95.74    3.48   3  1.2200
   1  10   1  358.72   12.26   3  0.7600
   3   9  -1  189.09    7.94   3  0.8600
   1   6  -1   27.47    0.97   3  2.0400
   2   5  -1   21.27    1.04   3  1.5600
   0   4   0   21.10    0.67   3  2.7400
   0  10   2  292.09   15.23   3  0.6500
   1   6   0   11.08    1.13   3  1.4600
   3   7   0  113.37    9.64   3  0.6900
   3   5   0  188.56   10.24   3  0.6300
   0   7   0   19.27    1.28   3  1.5700
   0  11   0   80.64    5.34   3  1.0000
   0   3   0   10.52    0.50   3  3.6500
   1   5   0    5.60    0.78   3  1.6400
   0   8   2  110.82    8.58   3  0.6800
   2   9   1  185.15   14.51   3  0.6500
  -1  11   0   57.94    4.77   3  1.0400
   0   8   0    5.30    1.67   3  1.3700
  -1  12   1   74.91   11.00   3  0.7800
   4   9  -1   70.02   11.30   3  0.6600
   0  11   1   48.42    6.93   3  0.8000
   2  11  -2   21.88    2.86   3  1.1100
   1   9  -1    3.43    0.97   3  1.3500
   2  11  -1   38.15    4.94   3  0.9400
   0   7  -2  421.10    4.26   3  2.5500
   0   9  -2  365.93    4.09   3  1.8200
   0  11  -5  284.06    4.89   3  1.9100
   1   9  -3  186.30    3.38   3  1.9000
   1  10  -5  236.30    4.11   3  2.0200
   0  10  -2  148.17    3.11   3  1.5900
   1   5  -2  105.42    1.96   3  3.1800
   0  10  -4  181.59    3.94   3  2.0100
   1  10  -6  206.45    4.29   3  2.1300
   1   7  -4  134.43    2.89   3  2.8600
   0   9  -3  113.96    2.88   3  2.0900
   2  11  -4  137.26    3.97   3  1.4400
   1   9  -2   62.35    2.14   3  1.6300
   2  11  -6  125.19    3.53   3  1.7000
   1  12  -5  137.80    4.16   3  1.6000
   1   7  -3   61.24    1.87   3  2.5700
   0   5  -1   27.65    1.00   3  3.1700
   2  10  -4   48.77    2.60   3  1.5900
   2  12  -8   54.92    3.05   3  1.6900
   1  10  -3   41.19    2.40   3  1.6600
   1  12  -7   61.31    3.07   3  1.7900
   1   6  -4   42.46    1.77   3  3.3600
   0  11  -4   38.76    2.66   3  1.7700
   0  11  -2   31.12    2.40   3  1.4000
   2  15  -9   56.54    4.98   3  1.3700
   2  19 -10  200.20   11.72   3  1.0800
   0  12  -3   28.73    2.88   3  1.4200
   2  13  -4   45.19    5.15   3  1.2000
   1  11  -4   34.52    2.76   3  1.6500
   1  16  -5   59.30    7.23   3  1.1000
   0   5  -2   22.71    1.30   3  4.0000
   0   8  -4   18.36    1.43   3  2.6900
   2  11  -7   22.70    2.28   3  1.7800
   0  21 -10   87.76   13.29   3  1.0100
   2  13  -7   18.65    3.69   3  1.4900
   1  17  -8   47.63    7.03   3  1.2100
   0  18  -7   99.80    9.61   3  1.1100
   0  13  -5   20.83    4.00   3  1.5200
   1   9  -5   12.62    1.54   3  2.2800
   0   3  -1    9.87    0.95   3  6.2600
   1  13  -7   21.31    3.08   3  1.6300
   3  20  -9   47.38   15.02   3  0.9100
   0  18  -5   88.48   11.62   3  0.9800
   2  17  -5   50.99   10.03   3  0.9500
  -1  19  -6   86.44   11.93   3  0.9800
   0  10  -3    8.66    1.64   3  1.8100
   0   6  -2    8.91    0.96   3  3.1300
   0   4  -2    5.75    0.83   3  5.3700
   0  11 -11  242.08    4.96   3  2.0200
   0  10 -10  130.24    3.63   3  2.2200
   0   5  -5  117.73    2.99   3  4.4200
   0  15 -15  205.74    6.65   3  1.4800
   1  11  -8   80.50    2.79   3  2.0200
   1   8  -7   76.35    2.27   3  2.7200
   1  10  -8   67.69    2.41   3  2.2200
   0   8  -8   89.78    2.77   3  2.7600
   1   8  -9   69.80    2.27   3  2.5700
   0   9  -6   54.14    1.82   3  2.5500
   0   5  -4   70.73    2.18   3  4.6000
   1  14 -16  111.97    5.53   3  1.4900
   0  10  -7   48.80    2.16   3  2.3000
   2  15 -12   64.65    4.75   3  1.4400
   0   6  -4   36.05    1.50   3  3.8100
   1  12 -12   52.16    3.32   3  1.8200
   1  16 -16   97.97    7.27   3  1.3800
   0  10  -8   38.01    2.30   3  2.3100
   2  14 -15   56.71    4.58   3  1.4800
   2  15 -16   63.57    5.53   3  1.3900
   1  15 -13   60.71    5.15   3  1.5100
   1  10  -9   22.56    2.15   3  2.2100
   0   9  -7   21.72    1.64   3  2.5700
   1  14 -11   40.80    4.07   3  1.6200
   1   9 -10   17.73    1.84   3  2.3100
   2  15 -17   46.95    5.06   3  1.3600
   0   4  -4   22.80    1.32   3  5.5200
   0   6  -6   22.49    1.43   3  3.6900
   1  12 -13   38.96    3.32   3  1.7700
   2  14 -16   39.33    4.53   3  1.4500
   0   8  -5   13.92    1.07   3  2.8400
   0  17 -13   39.17    6.19   3  1.3600
   1  11  -9   18.87    2.17   3  2.0400
   0   3  -3   16.96    1.36   3  7.3500
   1   8  -8   13.28    1.38   3  2.6700
   2  14 -11   11.62    2.98   3  1.5300
   1  15 -17   54.83    5.47   3  1.4000
   2  16 -17   28.73    5.01   3  1.3100
   0   9  -8    9.17    1.33   3  2.5200
   0  22 -16   34.29   12.69   3  1.0500
   1  12 -10    7.51    1.62   3  1.8700
   2  15 -15   47.47    5.76   3  1.4100
   0  11  -9    8.43    1.79   3  2.0900
   1  11 -13   17.34    2.65   3  1.8600
   1  14 -13   15.68    4.02   3  1.6000
   1   0  -8  230.06    2.71   3  2.3400
   2   2  -9  249.50    3.14   3  2.3500
   2   2 -12  237.42    3.65   3  1.8100
   3   0 -10  132.16    2.47   3  1.4900
   2   0 -11  108.37    2.58   3  1.6200
   3   1 -11  106.69    2.37   3  1.5800
   3   1 -10   90.81    2.08   3  1.6600
   2   0 -12  100.62    2.60   3  1.5100
   1   1  -7   69.14    1.66   3  3.1000
   1  -1  -9   50.08    1.42   3  1.7800
   1   0  -5   40.56    1.09   3  3.4800
   2   1 -10   51.03    1.76   3  1.9600
   2   1 -14   85.97    2.95   3  1.4400
   3   1 -12   67.53    2.52   3  1.4900
   2   1  -7   34.27    1.06   3  2.5400
   2   1 -12   55.41    2.34   3  1.6700
   1   1  -6   45.78    1.42   3  3.6200
   1   1  -8   31.32    1.10   3  2.7000
   1  -1  -8   21.43    0.94   3  1.9500
   1   0  -6   19.63    0.78   3  3.0100
   3   2 -12   31.30    1.89   3  1.6100
   2  -1 -13   41.89    2.75   3  1.2700
   2   1  -9   20.84    1.18   3  2.1300
   2   1  -8   19.79    0.97   3  2.3300
   2   0 -10   19.14    1.37   3  1.7400
   3   1 -15   32.35    3.54   3  1.2600
   1   1  -5   21.25    0.97   3  4.2800
   1   0  -7   14.99    0.84   3  2.6300
   2   2 -16   40.12    2.95   3  1.3500
   3   3 -16   42.34    3.25   3  1.3500
   2   0  -7   10.56    0.67   3  2.1800
   2   2 -18   50.11    4.72   3  1.2000
   2   2 -10   15.82    1.12   3  2.1500
   4   1 -13   27.39    2.70   3  1.2300
   2   1 -16   20.98    3.68   3  1.2700
   2   0  -8    6.98    0.80   3  2.0300
   1   0 -10   12.01    1.16   3  1.8900
   2   3 -18   26.97    4.02   3  1.2700
   2   2 -11    7.26    1.28   3  1.9600
   3   0 -18   17.39    5.00   3  1.0000
   2   1 -11   12.60    1.56   3  1.8000
   4   4 -19   40.13    5.65   3  1.1200
   3   3 -17   24.66    3.67   3  1.2800
   3   3 -13    5.71    1.81   3  1.6100
   4   1 -17   16.50    5.93   3  1.0500
   2   0  -2  104.56    0.92   3  1.5300
   3   0  -5  225.50    2.28   3  1.5100
   2  -1  -3   60.27    0.78   3  1.4400
   3   2  -3  138.65    1.73   3  1.5200
   3   1  -5  159.39    2.08   3  1.7900
   4   1  -4  445.34    6.09   3  0.9300
   4   3  -4  253.48    3.53   3  1.1700
   3  -2  -6  221.46    3.49   3  1.0400
   3   0  -3  132.91    2.48   3  1.0200
   5   2  -6  496.53    8.16   3  0.9300
   2   0  -4   70.58    1.21   3  2.4000
   3   1  -3   53.94    1.23   3  1.3100
   2   1  -3   63.03    1.18   3  2.7300
   4   3  -6  107.12    2.40   3  1.4600
   1   0  -1    6.42    0.18   3  3.0600
   4   0  -6  127.84    3.33   3  1.0800
   5   2  -9  213.14    4.65   3  1.1200
   4   1  -8  104.47    2.75   3  1.3500
   4   0  -8  125.92    3.21   3  1.2000
   4   1  -7   91.59    2.33   3  1.3100
   5   2  -5  270.83    7.95   3  0.8200
   5   3  -6  203.77    5.46   3  1.0100
   2  -1  -4   24.71    0.72   3  1.7600
   4   2  -5   61.00    2.10   3  1.2500
   4  -1  -7  130.65    4.21   3  0.9900
   5   4  -7  105.88    3.71   3  1.1400
   2   0  -3   16.74    0.58   3  2.1500
   4   0  -9   66.25    2.49   3  1.2200
   4   1  -6   46.40    1.86   3  1.2400
   5   3  -5  117.75    5.18   3  0.8900
   4  -2  -7  129.81    6.31   3  0.8200
   1   0  -2   14.54    0.60   3  4.7900
   5   2  -8   60.13    3.70   3  1.0800
   4   2  -4   22.79    2.00   3  1.0700
   4  -1  -6   75.08    3.74   3  0.9000
   4   2  -3   17.92    3.30   3  0.8500
   5  -2  -9  158.86   10.61   3  0.7200
   5   3  -4   91.45    7.27   3  0.7500
   3   0  -7   14.18    0.98   3  1.6200
   5   1 -10   57.79    3.96   3  1.0600
   5  -1  -7   86.88    7.93   3  0.7100
   4   3  -5    6.65    1.47   3  1.3400
   6   3  -7   60.55    7.74   3  0.7900
   5   1  -5   23.65    5.99   3  0.7200
   4   2  -6    9.83    1.16   3  1.3700
   5   3  -7   16.38    2.29   3  1.0900
   5   0  -6   28.69    6.39   3  0.7300
   5   0  -8   46.94    4.63   3  0.8900
   6   1  -7   29.12   10.20   3  0.6700
   5   0 -10   35.21    4.57   3  0.9600
   3   0  -6    4.87    0.72   3  1.6100
   5  -2 -10   39.63    7.02   3  0.7500
   7   3 -11   78.72    9.80   3  0.7700
   5  -3 -10   64.30   10.24   3  0.6500
   4  -1  -8   13.19    2.08   3  1.0400
   7   6 -10   42.82    7.36   3  0.8300
   6   1 -12   46.16    6.80   3  0.8700
   2   6  -4  230.19    2.79   3  2.5200
   2   6  -3  141.43    2.12   3  2.2300
   2   8  -5  171.48    2.78   3  2.1700
   2   4  -3  100.15    1.72   3  2.7900
   2   7  -6  130.02    2.47   3  2.5300
   3   8  -5  125.23    2.73   3  1.6900
   3   8  -6  127.34    2.85   3  1.8200
   4   8  -8  151.85    3.27   3  1.5500
   2   5  -5  103.73    2.24   3  2.9700
   2   9  -6   99.14    2.26   3  2.0700
   3   9  -6  104.89    2.59   3  1.6900
   3   5  -5   75.86    1.79   3  2.0500
   4   9  -9  179.59    4.10   3  1.5300
   4  11  -8  147.11    4.28   3  1.3400
   4   9  -6  130.79    3.77   3  1.3300
   3  11  -8  117.48    3.45   3  1.5900
   2   6  -5   64.46    1.81   3  2.7000
   3   6  -6   55.72    1.72   3  2.0700
   3   8  -7   82.85    2.59   3  1.9000
   2   5  -4   51.98    1.51   3  2.8200
   5   9  -8  129.78    4.65   3  1.1900
   3  10  -8   81.89    2.77   3  1.7100
   3  12  -7   71.29    3.27   3  1.4200
   4  12  -9   92.69    4.15   3  1.3200
   3   9  -8   64.27    2.50   3  1.8300
   3  10  -6   54.37    2.43   3  1.5600
   3  11  -9   58.09    2.81   3  1.6400
   2   7  -5   35.88    1.37   3  2.4300
   5  11  -9  104.34    4.88   3  1.1600
   3   8  -8   50.18    2.11   3  1.9400
   4  10 -10   63.48    3.31   3  1.4900
   5  11 -11  109.18    5.36   3  1.2300
   1   4  -3   36.52    1.28   3  4.5700
   4   8  -6   33.95    2.28   3  1.4000
   3  12  -9   53.12    2.95   3  1.5300
   4   7  -6   29.60    1.89   3  1.4600
   6  12 -10  173.89    9.65   3  0.9700
   5   9  -9   58.14    3.36   3  1.2400
   6  10 -10   93.16    6.47   3  1.0300
   3   6  -5   24.69    1.32   3  1.9400
   5  10  -9   60.87    3.83   3  1.2000
   5  11  -8   74.51    5.55   3  1.1100
   1   3  -2   18.57    0.91   3  5.0300
   4  15 -11   85.24    5.73   3  1.1800
   4  11 -11   40.93    3.07   3  1.4400
   3  10  -7   24.59    2.04   3  1.6500
   3   6  -7   14.97    1.18   3  2.1200
   5   8  -8   25.59    3.04   3  1.2200
   4  14  -9   84.25    6.56   3  1.1800
   4  11 -10   47.08    3.06   3  1.4200
   5  14 -10  101.21    7.34   3  1.0600
   6   9 -10   65.87    5.69   3  1.0400
   4  10  -7   24.77    3.05   3  1.3500
   3   9  -5   16.26    1.75   3  1.5600
   4   8  -7   19.35    2.03   3  1.4900
   2   8  -6   20.57    1.31   3  2.3000
   4  13 -11   31.51    3.82   3  1.3200
   6  13 -11   92.99    9.43   3  0.9800
   4   7  -8   18.62    1.85   3  1.6000
   3   9  -7   19.25    1.82   3  1.7700
   2   5  -3    6.30    0.53   3  2.5100
   4  12  -8   26.89    3.52   3  1.2600
   6  11 -12   52.18    5.38   3  1.0600
   4  10  -9   25.62    2.37   3  1.4600
   5  11 -10   23.21    4.50   3  1.2000
   5  10 -11   30.27    3.41   3  1.2700
   4  11  -9   21.58    3.32   3  1.3900
   6  12 -12   44.86    6.58   3  1.0400
   5  14 -12   55.65    6.60   3  1.1200
   7  10 -11   41.96    5.83   3  0.8800
   4  17 -12   54.37    7.29   3  1.0900
   5  12  -8   60.86    6.29   3  1.0600
   4  11  -7   19.67    2.85   3  1.2700
   5  15 -10   39.28    7.02   3  1.0100
   5  14 -11   30.52    5.57   3  1.0900
   5  15 -12   37.41    6.62   3  1.0700
   2   4  -4    2.65    0.40   3  3.0900
   2   6 -11  214.81    4.35   3  2.2500
   2   4  -8  141.03    2.93   3  2.7900
   1   3  -5  115.69    2.84   3  4.7900
   2   7 -10   91.91    2.74   3  2.3300
   2   7 -12   83.85    3.16   3  2.0900
   2  10 -17  104.43    4.66   3  1.5400
   2   8 -12   71.33    2.94   3  2.0500
   4   8 -17  132.28    5.31   3  1.3500
   2   6 -10   51.36    2.20   3  2.4000
   3   9 -18   92.40    5.43   3  1.4000
   2   9 -13   67.60    3.21   3  1.9000
   2   8 -16   66.85    3.63   3  1.6400
   2   5 -10   45.21    2.05   3  2.4200
   2   9 -12   51.81    2.58   3  1.9900
   3   7 -11   44.18    2.23   3  1.9400
   3   8 -15   43.52    3.09   3  1.6100
   2   5  -8   25.06    1.46   3  2.7700
   5  12 -17   52.01    5.90   3  1.1800
   3   8 -18   46.50    4.67   3  1.4000
   3  11 -18   55.11    4.68   3  1.3900
   3   6 -12   27.18    1.89   3  1.8600
   3  13 -17   42.16    4.61   3  1.3800
   3   8 -11   31.37    2.05   3  1.8900
   1   5  -9   22.75    1.49   3  2.9300
   2  10 -14   35.80    3.14   3  1.7700
   3   7 -15   31.97    2.91   3  1.6100
   2  11 -14   43.03    2.96   3  1.7100
   2   8 -11   19.26    1.94   3  2.1500
   3   7 -16   42.68    3.61   3  1.5300
   4  11 -16   40.58    3.99   3  1.3700
   2   8 -13   23.01    2.50   3  1.9400
   2   7 -11   18.83    1.78   3  2.2200
   1   3  -6   14.32    1.16   3  4.2000
   2   8 -14   18.00    2.22   3  1.8400
   2   4  -9   13.57    1.13   3  2.5800
   2   5 -11   11.21    1.55   3  2.2400
   3   9 -16   29.06    3.97   3  1.5400
   1   5  -7   12.36    1.19   3  3.5300
   3   9 -17   18.14    2.85   3  1.4700
   2   6 -13   18.59    1.95   3  1.9600
   3  14 -19   26.23    6.09   3  1.2700
   5  12 -18   42.95    6.35   3  1.1600
   3   9 -19   39.21    5.29   3  1.3400
   3   9 -13   17.75    2.53   3  1.7300
   4  13 -18   39.44    5.39   3  1.2500
   3   9 -14   15.47    2.64   3  1.6600
   1   2  -5    3.15    0.49   3  4.7500
   2  10 -19   31.74    3.65   3  1.4000
   1   2  -4    3.25    0.58   3  5.5600
   3   2  -7  105.98    1.89   3  2.0500
   4   3 -10  119.90    3.07   3  1.5500
   3   3 -10   71.33    2.03   3  1.9300
   2   1  -5   38.32    1.10   3  2.9000
   4   2 -11   68.07    2.65   3  1.4200
   4   6 -10   58.40    2.17   3  1.6500
   4   3 -11   52.66    2.43   3  1.5100
   4   3  -8   39.22    1.53   3  1.5700
   4   3 -12   71.34    3.19   3  1.4600
   3   2  -8   33.32    1.48   3  1.9900
   2   3  -7   20.99    1.10   3  2.9600
   5   7 -11   41.38    3.19   3  1.3300
   5   7 -18   70.19    5.30   3  1.1600
   4   4 -11   30.84    2.04   3  1.5800
   5   5 -11   32.29    2.50   3  1.3100
   5   5  -9   33.94    2.38   3  1.2800
   4   4  -9   14.14    1.32   3  1.6300
   3   4  -7   14.70    1.01   3  2.2100
   3   5  -9   18.49    1.34   3  2.1200
   1   1  -3   18.22    1.12   3  6.0600
   5   6 -10   22.29    2.43   3  1.3200
   1   1  -2   18.63    1.16   3  6.4600
   5   4 -15   44.58    3.52   3  1.1800
   4   4 -12   17.78    2.16   3  1.5200
   6   7 -20   45.51    8.01   3  0.9900
   4   5 -13   24.97    2.32   3  1.5100
   2   3  -6    8.42    0.71   3  3.1700
   4   7 -11   12.09    1.65   3  1.6200
   3   5  -8    5.83    0.94   3  2.1800
   4   5  -9    7.83    1.14   3  1.6500
   2   2  -4    5.87    0.53   3  3.2400
   5   8 -14   12.85    3.36   3  1.3000
   4   5 -10    6.02    1.57   3  1.6400
   3   3  -6    8.66    0.79   3  2.1600
   6   5 -16   13.62    5.70   3  1.0300
   5   7 -12   15.25    3.02   3  1.3200
   2   3  -5    4.31    0.50   3  3.2900
   4   6 -12    6.89    1.70   3  1.5900
   3   3  -8    2.24    0.70   3  2.1200
   4   4 -13   21.75    2.50   3  1.4700
   5   6 -18   33.51    4.71   3  1.1300
   5   6 -17   21.93    4.77   3  1.1700
   5   6 -15    7.70    1.99   3  1.2500
   0   4  -6  126.94    1.81   4  2.5500
  -1   6  -7  144.37    2.37   4  2.0300
   0   8  -9  185.74    3.26   4  1.9300
   1   9  -9  197.77    3.60   4  2.0300
   0   6  -7  150.60    2.62   4  2.4600
   0  11 -11  214.10    4.61   4  1.6000
   1   9 -11  148.45    3.82   4  1.6200
  -1   8  -9  105.60    2.70   4  1.6900
   1   6  -8   90.01    2.01   4  2.1800
   0   5  -5  111.94    2.42   4  3.5100
  -1   8 -10   88.60    2.67   4  1.4800
   0  10 -10  114.44    3.33   4  1.7600
  -1   9 -10  105.97    3.13   4  1.5500
   1   8 -11   96.13    3.03   4  1.5600
  -1   7  -9   64.09    1.95   4  1.5900
   0  10 -12  126.81    4.35   4  1.4200
   0  10 -11  101.15    3.43   4  1.5900
   1   7 -10   62.47    2.15   4  1.6900
  -1  11 -11  102.18    3.72   4  1.4700
   1   5  -8   51.05    1.41   4  1.9900
   0   8  -8   78.17    2.33   4  2.2000
   1   6  -7   57.46    1.71   4  2.5700
  -1  11 -10   87.38    3.36   4  1.6100
   0  10  -9   77.20    2.56   4  1.9400
   0   3  -4   47.33    1.34   4  4.0800
   1   6  -9   49.97    1.79   4  1.8300
   1   8  -9   73.15    2.38   4  2.0200
   0   2  -3   26.63    0.95   4  5.0900
   1  12 -12   58.54    3.87   4  1.5200
   1   7  -9   29.13    1.72   4  1.9600
  -1  12 -12   55.48    3.97   4  1.3600
   0   8 -12   35.56    2.98   4  1.2800
  -1  10 -13   61.90    4.69   4  1.1600
   1  14 -16  134.93    8.53   4  1.1200
   1   8 -10   27.14    2.07   4  1.7800
   0   6  -6   21.39    1.22   4  2.9200
  -1  10 -10   29.85    2.36   4  1.5900
  -1   8  -8   20.73    1.66   4  1.9300
  -1  10 -11   32.67    3.02   4  1.4400
   0   9 -12   27.07    3.14   4  1.3700
   1   9 -12   24.99    2.59   4  1.4400
  -1  11 -12   37.13    3.89   4  1.3300
   2  12 -14   46.84    4.21   4  1.2900
   1  11 -11   33.89    2.51   4  1.6600
  -1  16 -16   72.60    9.09   4  1.0400
   2  15 -16   51.47    7.11   4  1.1400
   0   3  -3   16.85    1.13   4  5.8400
   1  16 -16   89.55    8.45   4  1.1300
  -1  12 -11   25.59    3.30   4  1.4700
   2  15 -17   47.81    6.98   4  1.0700
  -1  10 -12   22.93    3.47   4  1.2900
   2  15 -15   35.78    5.78   4  1.2200
   1   8 -12   19.52    2.29   4  1.3600
   0   5  -6   10.05    0.86   4  2.8400
   0   7  -9   10.13    1.47   4  1.8500
   1   9 -10   21.28    2.25   4  1.8200
   1  14 -18   28.29   10.83   4  0.9600
  -1  13 -11   30.87    3.29   4  1.4600
   2  14 -15   29.34    5.66   4  1.2200
  -2  17 -17   48.89    8.28   4  0.9100
   0   9  -8    8.11    1.42   4  2.1800
   0  16 -16   20.95    6.36   4  1.1000
   1   7  -8    3.39    1.05   4  2.2700
  -1   2  -4   89.64    0.94   4  1.6000
  -2   4  -7  580.55    5.84   4  0.9800
   0   3  -7  160.90    1.99   4  1.4700
   0   4  -9  237.97    3.27   4  1.1900
  -1   3  -6  119.86    1.63   4  1.3800
   1   4 -10  274.14    4.16   4  1.0900
  -1   4  -6   96.43    1.40   4  1.8900
  -2   4  -6  133.57    2.39   4  1.2100
  -1   3  -5   68.68    1.07   4  1.8700
   0   2  -6   54.76    1.13   4  1.2600
  -2   5 -10  966.73   16.79   4  0.7500
  -2   3  -5   91.51    2.15   4  1.0200
   1   4  -9   80.84    1.86   4  1.3500
  -1   5  -8  108.40    2.25   4  1.4700
   2   2  -8  127.49    3.16   4  0.9000
   2   2  -9  279.97    7.21   4  0.7100
  -2   6 -10  285.04    6.44   4  0.9400
   2   3  -9   94.59    3.05   4  1.0500
   1   3  -9   78.80    2.76   4  1.0100
  -1   2  -5   17.00    1.04   4  1.0700
   0   6 -11  111.51    3.35   4  1.1900
   0   6 -12  156.07    5.27   4  1.0100
   3   2 -10  427.82   14.54   4  0.5800
   2   5 -12  137.18    4.49   4  0.9700
   1   2  -9  181.11    7.70   4  0.6200
  -1   3  -7   41.40    2.12   4  1.0300
  -2   6  -9   67.50    3.26   4  1.1000
   2   4 -12  179.55    7.87   4  0.7800
   0   4 -10   39.19    3.70   4  0.9500
  -3   5  -8  234.06    9.78   4  0.7300
  -1   3  -8   37.50    3.92   4  0.7800
  -1   6 -10   34.36    2.60   4  1.2000
   0   4  -7   16.31    0.91   4  1.9500
   0   2  -5    6.13    0.40   4  1.9000
  -3   6  -9  132.07    8.41   4  0.8100
  -1   3 -10  121.66   13.34   4  0.4800
   0   4  -8   16.05    1.21   4  1.5100
  -2   4  -8   42.45    4.07   4  0.8000
   0   3 -10   39.94    6.57   4  0.6500
  -2   9 -13   81.37    6.81   4  0.9300
  -1   5  -9   12.24    2.03   4  1.2000
   1   5 -10   16.07    1.93   4  1.3400
  -2   7 -10   36.80    3.39   4  1.1000
  -2   7 -12   79.28    8.07   4  0.8300
   3   3 -12   97.47   10.40   4  0.6000
   1   5 -12   32.89    4.07   4  0.9300
  -3   6 -10  160.94   12.05   4  0.7000
   1   3  -7    7.07    0.74   4  1.7000
  -1   7 -11   29.14    2.83   4  1.1700
  -1   2  -3    3.38    0.30   4  2.4200
   2   8 -16   63.68    7.28   4  0.8500
  -1   6 -13   55.38    9.83   4  0.7300
   0   1  -2    5.67    0.40   4  6.0200
   1   7 -14   37.50    5.29   4  0.9400
  -1   4 -11   26.54    9.41   4  0.6000
   0   6 -13   22.32    6.19   4  0.8500
   0   4 -11   35.20    5.40   4  0.7700
  -2   8 -12   12.27    2.98   4  0.9400
  -1   1   4  159.09    1.48   4  1.1800
   2   1   5  538.42    4.94   4  1.0800
   2   4   7  431.31    5.79   4  1.2300
  -1   1   3   43.05    0.64   4  1.6100
  -1   2   7  333.59    5.54   4  0.9400
  -1   2   6  177.26    2.96   4  1.1600
   0   1   5   83.16    1.53   4  1.2700
  -2   2   5  146.11    2.72   4  0.9500
   1   2   5   84.37    1.63   4  1.6600
   1   2   8  352.15    7.60   4  0.9000
   2   2   5   90.82    2.04   4  1.3800
   1   2   7  146.19    3.84   4  1.0800
   1   1   6  104.10    2.98   4  1.0000
  -1   5   8  133.05    3.70   4  1.2100
   1   1   4   25.11    0.79   4  1.6800
   1   3   9  230.62    7.62   4  0.9100
   1   1   5   29.58    1.36   4  1.2800
   0   2   6   45.05    1.82   4  1.3600
   0   3  10  520.44   16.07   4  0.7800
   1   0   2    9.24    0.45   4  1.5600
   1   3   8  126.45    4.80   4  1.0600
   2   0   7  385.89   19.57   4  0.4800
  -1   3   6   26.42    1.49   4  1.4400
   4   2   7  270.95   12.01   4  0.7200
  -1   4   9  120.98    6.02   4  0.9600
   1   2   6   18.39    1.64   4  1.3300
  -2   3  10  371.05   17.37   4  0.6100
   0   2   8   55.63    4.64   4  0.8900
   0   2   5   14.33    0.85   4  1.7600
   3   3   7   87.75    5.17   4  0.9700
   0   2   7   21.06    2.48   4  1.0900
   3   2   6   75.43    4.96   4  0.9600
  -1   5   9   68.73    4.93   4  1.0500
   0   3   8   41.32    3.15   4  1.0700
   1   1   3    7.40    0.47   4  2.3000
  -1   3   7   24.14    2.47   4  1.1800
   3   4   7   48.30    3.74   4  1.0700
   2   0   5   27.63    8.55   4  0.6600
   3   1   8  129.11   15.14   4  0.6000
   0   1   3    4.91    0.40   4  2.7100
  -3   4  10  155.79   15.63   4  0.6100
   1   3   6    9.22    1.43   4  1.5200
   2   3   9   73.96    8.03   4  0.8500
   0   1   4    2.47    0.38   4  1.7700
   0   4   7   10.25    1.66   4  1.4200
  -2   5  11  149.49   18.90   4  0.7300
   2   2   9   82.85   12.55   4  0.7200
   3   3   8   28.96    5.16   4  0.8600
  -1   3  10   46.42   10.07   4  0.7100
   0   3   6    5.01    1.07   4  1.5900
   4   3   8   54.17    9.44   4  0.7500
   0   3   4  132.27    1.84   4  2.5800
   1   6   5  281.09    4.31   4  1.9000
   2   5   4  229.97    3.59   4  1.9400
   1   5   3  171.88    3.28   4  2.7200
   0   5   6  129.67    2.72   4  1.7300
   0   7   6  204.29    4.39   4  1.6800
   0   4   3  105.50    2.40   4  3.2300
   0   5   5   70.85    2.02   4  2.0600
   1   6   7  112.37    3.59   4  1.4400
   0   7   7   89.23    3.51   4  1.4700
   2   7   5   94.16    3.27   4  1.6500
   0   8   8  128.95    5.05   4  1.2900
   1   4   3   58.42    1.72   4  2.8800
   0   8   6   96.71    3.92   4  1.6200
   1   5   6   48.80    2.19   4  1.6500
   0   6   6   35.14    2.22   4  1.7200
   2   7   3   55.98    2.30   4  2.0600
   2   7   4   48.23    2.48   4  1.8400
   2  11   8  128.81    9.33   4  1.1300
   0   3   2   45.57    1.85   4  4.6500
   1   3   3   24.23    1.00   4  2.9600
   1   8   5   50.54    2.98   4  1.7500
   2   8   5   50.16    3.28   4  1.6000
   0   8   5   51.75    2.86   4  1.8200
   0   6   8   37.53    3.06   4  1.3000
   1  10   7   78.43    5.69   4  1.3300
   1   5   4   27.71    1.52   4  2.2900
   0   4   4   20.37    1.21   4  2.5800
   0   7   9   59.65    5.03   4  1.1500
   1   5   2   24.93    1.35   4  3.2100
   1   8   6   49.83    3.40   4  1.5700
   2  10   8   85.29    7.24   4  1.1500
   1   3   4   14.77    1.00   4  2.3300
   1  10   6   22.03    3.99   4  1.4500
   2   8   4   26.45    2.48   4  1.7700
   1  12   9  122.98   11.62   4  1.0600
   1   8   4   15.02    2.03   4  1.9600
   2   9   8   73.46    6.68   4  1.1700
   2   7   6   20.13    2.59   4  1.4700
   1   4   2   15.12    1.16   4  3.5300
   1   7   6   19.06    2.81   4  1.6100
   1   4   5    9.46    1.13   4  1.9400
   3  11   4   34.38    3.97   4  1.4000
   1   7   4   22.87    2.17   4  2.0700
   3   7   7   34.45    4.47   4  1.1700
   3   9   7   52.08    5.96   4  1.1700
   0   8   7   19.32    3.03   4  1.4400
   0  10   6    9.04    3.44   4  1.5000
   2  11  10   80.34   13.20   4  0.9600
   1  13   6   64.63    6.14   4  1.2800
   1   6   6    8.24    2.16   4  1.6400
   1  10  10   78.04   10.60   4  1.0100
   2   9   2  215.27    3.40   4  2.0100
   1   8   0  246.90    4.13   4  2.8900
   2  10   0   74.62    2.60   4  2.1400
   1   5   1   62.29    1.90   4  3.7600
   1   7  -1   74.22    2.43   4  3.4800
   1   8  -1   69.19    2.21   4  3.0700
   1   9   2   45.86    2.64   4  2.2300
   2  12   2   48.44    3.43   4  1.6700
   0  16  -1   68.63    4.71   4  1.5700
   0  17  -1   84.37    5.47   4  1.4800
   0   7   2   22.70    1.31   4  2.8300
   1   6   0   26.08    1.44   4  3.7000
   1   6  -1   22.77    1.23   4  4.0000
   0  18  -1   88.10    6.10   4  1.3900
   0  14   1   35.23    3.87   4  1.6700
   1  11   2   15.90    2.51   4  1.9000
   2  16   3   38.74    7.08   4  1.2700
   0   8   0   15.88    1.33   4  3.0400
   2  10   2   16.36    2.10   4  1.8800
   2  14   1   47.09    4.52   4  1.5600
   1  13  -2   28.39    2.51   4  1.9800
   1  12  -1   19.26    2.47   4  2.0700
   1  16   0   33.41    5.16   4  1.5100
   2  12  -2   20.74    2.28   4  2.0000
   2  11  -2   16.15    1.86   4  2.1600
   0  15   1   40.37    4.79   4  1.5600
   1  17  -1   20.09    5.19   4  1.4700
   2  16   1   39.10    6.14   4  1.3900
   2  15  -2   23.68    3.28   4  1.6400
   4  20  -2   55.45    9.68   4  1.1300
   1  19  -1   34.93    7.25   4  1.3100
   0   6   0    9.59    0.99   4  4.0500
   0  12   1   17.13    2.22   4  1.9200
   0  18  -2   32.92    4.72   4  1.4300
   1   5   0    8.84    0.75   4  4.2700
   2   6  -8  217.22    2.71   4  2.0600
   3   7  -9  188.60    3.09   4  1.7000
   2   8 -10  192.80    3.05   4  1.7400
   2   4  -5  113.33    1.81   4  2.8400
   2   4  -6   76.38    1.40   4  2.4000
   4   9  -9  174.22    3.36   4  1.5600
   2   7 -10  105.42    2.20   4  1.6600
   2   5  -5   96.38    1.82   4  2.9700
   3   9 -11  150.23    3.52   4  1.5100
   2   6  -7   65.57    1.68   4  2.3600
   3  11 -11  105.75    3.22   4  1.5500
   3   6  -8   54.69    1.65   4  1.7900
   2   5  -8   34.94    1.21   4  1.9000
   4   8 -11   82.09    3.23   4  1.3100
   3   8  -9   50.00    1.87   4  1.7600
   5  11 -11  107.19    4.47   4  1.2600
   3   8  -8   46.78    1.80   4  1.9100
   4  10 -10   58.92    2.86   4  1.4900
   3   9 -12   50.04    2.77   4  1.3800
   4   7  -9   33.93    2.00   4  1.4700
   1   3  -3   38.14    1.40   4  5.3200
   3   8 -11   33.42    2.27   4  1.4500
   3   6  -7   21.31    1.17   4  1.9900
   4  13 -16  122.44    7.13   4  1.0600
   3   5  -7   20.96    1.01   4  1.8700
   4   8 -10   26.47    2.39   4  1.4200
   4  11 -11   42.37    2.90   4  1.4100
   2   7 -11   26.26    1.87   4  1.4500
   1   2  -3   13.07    0.59   4  4.7800
   5  13 -16  124.76    8.90   4  0.9900
   2   9 -11   14.72    1.69   4  1.6100
   1   3  -4   11.11    0.63   4  4.1100
   3  10 -10   22.75    2.02   4  1.6600
   4   7 -11   26.80    2.60   4  1.2300
   4  10  -9   22.13    2.02   4  1.5700
   3   9 -13   10.61    2.52   4  1.2500
   4  10 -13   39.13    3.93   4  1.2100
   5  10 -11   28.78    3.53   4  1.2400
   3  15 -16   49.94    5.80   4  1.1200
   3  11 -13   18.79    3.13   4  1.3300
   3  14 -15   21.40    4.75   4  1.1900
   3   7  -7    6.53    0.92   4  2.0400
   2   9 -10   12.26    1.44   4  1.7800
   3   6  -9    4.10    1.42   4  1.5900
   4  11 -16   29.41    6.18   4  1.0000
   4  15 -16   55.53    6.80   4  1.0800
   1   4  -5    5.31    0.52   4  3.4700
   3  12 -15   25.42    4.60   4  1.1600
   4   9 -10    8.23    1.86   4  1.4600
   4  13 -18   34.93    8.45   4  0.9200
   5  13 -14   26.45    5.16   4  1.1100
   3   9  -9    5.37    1.52   4  1.7800
   2   8  -9    5.08    0.86   4  1.9400
   2   5  -6    3.68    0.64   4  2.6000
   2   7  -8    5.33    0.97   4  2.1500
   3   2  -5  171.35    2.03   4  1.4400
   4   3  -1  278.72    3.25   4  1.5400
   3   2  -3  166.74    1.97   4  1.8300
   2   1  -3   88.50    1.08   4  1.9400
   4   3  -4  282.64    3.36   4  1.4600
   3   1  -5  175.35    2.84   4  0.9400
   3   1   0  108.95    1.57   4  1.4500
   4   1  -4  329.05    5.59   4  0.8400
   4   3  -2  194.40    2.84   4  1.5500
   3   2  -6   89.26    1.84   4  1.2200
   5   3  -1  266.31    4.67   4  1.1200
   3   1  -3   51.76    1.16   4  1.2800
   4   3  -6  148.79    2.83   4  1.2400
   4   2   0  118.33    2.31   4  1.2700
   3   1  -2   51.80    1.16   4  1.4100
   5   2  -6  455.96    9.77   4  0.7800
   5   1   1  692.34   15.50   4  0.7200
   5   2  -5  290.43    7.52   4  0.8400
   5   2   0  248.57    6.12   4  0.9300
   5   3  -6  196.75    5.17   4  0.9800
   4   1   0   78.61    3.05   4  0.9800
   4   2  -5   61.26    2.45   4  1.0800
   5   3  -5  147.08    4.23   4  1.0400
   5   2  -3  150.96    5.28   4  0.9300
   5   3  -4  108.09    3.85   4  1.0900
   2   1  -4   13.55    0.55   4  1.5100
   4   2  -3   51.42    1.73   4  1.2500
   5   4  -7  122.64    4.14   4  1.0700
   3   2  -1   26.55    0.91   4  1.9600
   4   2  -1   31.64    1.53   4  1.3000
   6   3  -3  188.94    7.98   4  0.8600
   4   2  -4   24.23    1.83   4  1.1800
   5   2  -2   69.25    4.14   4  0.9400
   3   1  -1    7.88    0.82   4  1.4700
   6   4  -1   50.99    4.54   4  0.9700
   6   5  -6   48.15    4.63   4  1.0200
   4   1   1   23.46    2.30   4  0.9500
   4   3  -7    7.60    1.62   4  1.1200
   5   2  -9  178.72   15.18   4  0.5800
   4   3  -5   10.84    1.47   4  1.3600
   5   3  -9   71.23    6.31   4  0.7500
   6   2   0   65.56    8.82   4  0.7200
   6   3  -5   43.79    5.35   4  0.8200
   5   3  -3   13.93    2.21   4  1.1200
   6   3  -7   42.59    9.37   4  0.7400
   5   4  -6   15.65    2.63   4  1.1400
   4   2  -7   23.45    3.63   4  0.8600
   5   4  -4    9.77    1.81   4  1.2500
   2   2  -3    3.55    0.37   4  2.9100
   7   2  -2   58.74   14.25   4  0.5900
   3   3  -5    5.46    0.64   4  1.8400
   2   1  -1    0.83    0.19   4  2.5800
   3   6   4  147.70    3.04   4  1.5900
   3   5   0  101.56    2.17   4  2.3100
   2   4   2   76.11    1.64   4  2.6300
   2   3   2   63.94    1.39   4  2.6200
   2   4   1   89.34    2.13   4  3.0300
   4   8   2  154.43    4.10   4  1.5200
   3   7   3  123.25    3.04   4  1.7300
   5   6   2  157.55    4.18   4  1.2300
   3   5   1   74.84    1.90   4  2.1400
   5   8   0  159.15    4.31   4  1.3900
   2   5   1   72.52    1.81   4  2.8900
   3   7   1   84.23    2.39   4  2.0400
   4   7   1   90.01    3.02   4  1.6400
   3   6   2   56.96    1.94   4  1.9300
   4   8   0   69.11    2.68   4  1.7000
   2   3   0   35.76    1.16   4  3.4600
   5   7   1   75.74    3.54   4  1.3200
   4   6   5   59.66    3.37   4  1.2100
   4   7   4   50.45    2.89   4  1.3200
   4   5   3   38.75    2.45   4  1.3900
   5  10   0   67.81    4.03   4  1.3600
   5   8   2   86.16    4.62   4  1.2700
   4   9   3   48.89    3.69   4  1.4000
   4  10   2   71.06    3.60   4  1.4500
   1   2   1   20.76    0.91   4  5.2500
   6   9   1  103.17    6.37   4  1.1200
   5  10   2   95.22    5.39   4  1.2400
   4   6   2   43.27    2.60   4  1.5300
   5  12   2   87.77    5.82   4  1.2000
   4   9   1   41.58    3.11   4  1.5700
   4   7   3   43.29    2.85   4  1.4300
   1   3   1   16.90    0.88   4  4.8400
   5   7   0   37.85    2.46   4  1.3800
   3   5   2   21.49    1.29   4  1.9500
   6  11   0   72.30    6.08   4  1.1500
   6  12  -1   78.91    5.67   4  1.1700
   6   7   0   52.37    3.91   4  1.1200
   3   8   3   21.59    2.05   4  1.6800
   5   9   1   37.45    3.60   4  1.3200
   4   5   0   18.77    1.39   4  1.7000
   3   4   2   10.16    1.29   4  1.9200
   5  11   1   55.51    4.52   4  1.2800
   4   9   5   39.40    4.18   4  1.2200
   2   3   1   11.59    0.75   4  3.0600
   4   7   0   27.32    1.91   4  1.7300
   4   5   2   15.14    1.52   4  1.5000
   6   8   2   64.68    6.62   4  1.0600
   6   7   1   29.33    5.12   4  1.0800
   3   4   0    8.65    0.76   4  2.2900
   6  11   2   59.26    7.69   4  1.0700
   2   4   0   10.43    0.82   4  3.3900
   6  12   1   88.60    8.07   4  1.1000
   6  10   0   44.01    5.08   4  1.1600
   3   7   2    9.91    1.49   4  1.8800
   3   8   2   18.43    1.58   4  1.8200
   5   8   3   25.22    4.17   4  1.1900
   3   5   4    7.11    1.29   4  1.5800
   5   6   3   20.54    2.79   4  1.1600
   6   8   1    6.15    2.34   4  1.1100
   4   9   0   13.93    1.71   4  1.6600
   4  10   3   32.96    3.28   4  1.3600
   5  12   1   34.05    4.42   4  1.2500
   3   4   1    4.27    0.86   4  2.1100
   3   6   0    8.20    0.96   4  2.2600
   6   8   4   26.68    8.10   4  0.9600
   5  11   7   97.56   10.47   4  0.9300
   3   9   3   12.04    3.14   4  1.6200
   5   8   7   39.10    7.94   4  0.9200
   1   2   0    4.66    0.71   4  6.7600
   3   9  -4  332.72    4.99   4  2.2100
   2   6  -4  135.37    2.96   4  3.1700
   2  10  -5  131.47    3.13   4  2.3700
   2  11  -6   83.11    2.63   4  2.1700
   2   6  -3   98.12    2.65   4  3.2900
   3   8  -5   78.11    2.40   4  2.2600
   3   9  -6   79.30    2.57   4  2.1200
   2   8  -2   77.99    2.27   4  2.7700
   4  10  -4  103.73    3.44   4  1.7800
   3  11  -4   80.51    3.01   4  1.9800
   2   7  -2   70.64    2.48   4  3.0200
   3  11  -3   74.59    2.90   4  1.9600
   3   9  -3   66.99    2.66   4  2.1900
   2   8  -3   78.00    2.52   4  2.8100
   1   5  -2   62.16    2.31   4  4.7900
   2   8  -4   49.07    1.97   4  2.7900
   4  14  -9   65.60    3.81   4  1.4700
   2  10  -4   52.36    2.51   4  2.4000
   3  12  -7   59.25    2.96   4  1.8300
   3  10  -6   40.80    2.15   4  2.0400
   2   5  -2   41.58    1.74   4  3.5400
   5  14 -10   79.89    4.76   4  1.2900
   4  10  -5   48.60    2.61   4  1.7700
   3  10  -4   31.18    2.11   4  2.0900
   5  20 -10   86.18    9.45   4  1.1200
   5  14  -7   49.67    5.59   4  1.3600
   3  10  -3   17.08    1.98   4  2.0800
   3  10  -5   23.77    1.97   4  2.0800
   4  11  -4   22.48    2.29   4  1.7100
   4  14  -7   21.14    3.89   4  1.5200
   3   9  -5   13.85    1.62   4  2.1800
   5  13  -7   31.02    3.67   4  1.4000
   5  15 -10   36.19    5.22   4  1.2700
   5  16  -8   29.58    5.88   4  1.2800
   1   3  -2   11.40    1.09   4  6.3200
   2   9  -5    9.34    1.29   4  2.5300
   3  11  -5   18.12    2.07   4  1.9800
   4  11  -7   13.75    1.84   4  1.6700
   4  12  -8   23.53    2.60   4  1.5900
   4  16  -9   32.65    4.88   4  1.3800
   1   4  -1    7.98    0.87   4  5.5300
   2   5  -3    4.62    0.60   4  3.4900
   2   9  -3    8.12    1.31   4  2.5900
   4  12  -7   18.72    2.78   4  1.6300
   1   4  -2    6.72    0.85   4  5.5700
   2   9  -4    5.95    0.92   4  2.5800
   2   7  -3    6.50    0.85   4  3.0700
   2   6  -2    7.76    0.86   4  3.2900
   3   5  -5   77.41    1.80   4  2.2700
   5   6  -6  109.33    2.87   4  1.3700
   4   8  -5   73.49    2.26   4  1.8500
   4   6  -3   59.82    2.09   4  1.8800
   2   4  -3   43.52    1.39   4  3.5800
   5   9  -8   89.61    3.57   4  1.4000
   5   7  -8   63.72    3.06   4  1.3200
   6  12 -10  127.83    5.56   4  1.1700
   5   7  -3   59.96    2.32   4  1.4900
   3   4  -4   32.58    1.24   4  2.3000
   2   2  -1   18.50    0.69   4  3.4300
   5   7  -4   38.67    2.01   4  1.4900
   5   9  -7   57.10    3.02   4  1.4500
   5   8  -8   33.70    2.59   4  1.3700
   4   7  -4   24.18    1.52   4  1.8800
   4   7  -6   24.28    1.63   4  1.7800
   4   8  -6   25.35    1.74   4  1.8000
   5  10  -7   24.34    2.06   4  1.4600
   3   6  -5   16.30    1.01   4  2.3300
   6  12  -5   43.46    3.31   4  1.2500
   5   6  -7   15.01    1.95   4  1.3200
   5   9  -5   24.24    2.41   4  1.5100
   2   4  -2   13.51    0.91   4  3.7300
   3   5  -4   13.58    0.95   4  2.4200
   2   3  -3    9.02    0.64   4  3.4400
   7  10 -11   65.07    6.61   4  0.9600
   4   5  -6   10.15    1.22   4  1.6200
   6   8  -8   41.13    4.16   4  1.1500
   4   6  -2    6.53    1.14   4  1.8600
   4   8  -4   11.72    1.36   4  1.8700
   5   7  -7   16.82    2.09   4  1.3800
   7  13  -9   52.05    5.40   4  1.0600
   4   7  -5   11.68    1.29   4  1.8500
   7  11  -6   29.45    6.00   4  1.0800
   7  11  -4   41.19    4.29   4  1.0700
   5   6  -4   10.40    1.71   4  1.4500
   6  13  -9   23.77    6.13   4  1.1900
   4   5  -5    8.26    1.07   4  1.7300
   5   6  -5    7.07    1.86   4  1.4200
   6  12  -8   14.68    2.43   4  1.2200
   8  14  -7   12.92    3.98   4  0.9400
   2  16   1   38.26    2.35   5  1.4000
   0   7  -2  554.53    4.92   5  2.8300
   0   7  -1  415.20    4.68   5  3.1000
   0   9  -2  410.87    4.54   5  2.3100
   0  11  -5  366.84    4.52   5  1.5000
   1   7  -4  226.82    2.73   5  2.1500
   1  10  -5  344.15    4.35   5  1.6600
   2  10  -5  261.15    3.82   5  1.6300
   0  10  -4  239.42    3.48   5  1.7700
   1   8  -4  163.62    2.49   5  2.0800
   0  10  -2  197.91    3.53   5  2.1100
   1  10  -4  212.38    3.79   5  1.8600
   1   5  -2  148.14    2.50   5  3.5800
   0   9  -3  157.74    3.07   5  2.1100
   1   9  -4  144.30    2.95   5  1.9700
   0  12  -4  179.11    3.98   5  1.5900
   1  12  -5  180.71    4.37   5  1.5200
   2  11  -4  161.91    3.67   5  1.7000
   1   9  -2   96.42    2.52   5  2.3500
   1  12  -6  110.97    3.99   5  1.3800
   1  11  -6  102.60    3.23   5  1.4100
   0   4  -1   75.63    2.13   5  5.0900
   2  10  -4   70.17    2.46   5  1.8000
   1  10  -3   56.94    2.38   5  2.0200
   0  12  -2   71.40    3.15   5  1.7900
   0   5  -2   31.89    1.09   5  3.5300
   0  11  -4   51.34    2.52   5  1.6800
   0  11  -2   40.34    2.47   5  1.9400
   0  18  -4  117.67    8.38   5  1.1600
   1  16  -5   75.87    6.25   5  1.2500
   0   7  -3   27.76    1.23   5  2.4400
   0  14  -7   59.87    5.03   5  1.1100
   1   9  -5   15.45    1.64   5  1.7100
  -1  14  -6   39.74    4.26   5  1.1100
  -1  19  -5  139.71   10.71   5  1.0200
   2  19 -10  231.99   17.18   5  0.8400
   2  15  -9   62.83    5.94   5  0.9600
  -1  19  -6  117.43   10.84   5  0.9600
   0  18  -7  166.76   12.46   5  0.9900
   0   8  -3   10.06    1.21   5  2.2700
   1  13  -4   30.88    3.41   5  1.5500
   0   3  -1   12.01    0.88   5  6.3100
   1  17  -5   90.66    8.68   5  1.2000
   0  13  -4   19.08    3.21   5  1.5000
   0  13  -5   21.37    3.59   5  1.3900
   0   6  -1   12.09    0.96   5  3.5700
   0   4  -2    5.96    0.47   5  3.8600
   0   6  -2   10.08    0.87   5  3.1700
   1  12  -4   13.46    2.11   5  1.6500
   2  17  -5   64.72    8.34   5  1.1900
   0  21  -7   77.04   17.72   5  0.9100
   3  17  -4   42.48    7.01   5  1.2000
   2  13  -3   21.72    3.38   5  1.5900
   1  16  -7   36.84    7.02   5  1.1100
   2  18  -9   25.27    7.37   5  0.9200
   3  22  -9   77.91   12.32   5  0.8300
   4  21  -9  106.39   19.74   5  0.8400
   2  10  -3    3.36    1.61   5  1.9200
   0   2  -2  128.28    0.60   5  2.1700
  -1   6  -4  321.08    2.56   5  1.2800
   1   3  -3  106.53    0.95   5  2.3000
   0   5  -4  128.28    1.35   5  1.6700
   2   4  -5  213.30    2.46   5  1.0100
   0  11  -7  811.75    8.00   5  1.1100
   2   3  -4  106.92    1.40   5  1.1600
   1   6  -6  232.51    3.06   5  1.0400
   2   7  -6  220.25    2.73   5  1.3200
   0   5  -5  304.10    4.20   5  0.8700
  -1   4  -3   32.17    0.96   5  1.0700
   0   3  -3   25.93    0.45   5  1.4400
  -2   7  -4  240.01    4.57   5  0.9200
   1   4  -4   49.12    0.86   5  1.6800
   0   5  -3   87.30    1.38   5  2.6100
  -1   8  -5  128.41    2.96   5  1.2000
   1   5  -4   58.22    1.04   5  2.0500
   1   7  -5   96.38    1.87   5  1.7000
   1   4  -3   53.01    0.90   5  2.8000
   0   4  -4   14.33    0.85   5  1.0800
   0   6  -4   57.11    1.27   5  1.9100
  -1   7  -4   76.01    1.69   5  1.4700
  -1   8  -4   75.38    1.82   5  1.5500
  -1   3  -2    4.15    0.42   5  1.3100
   0   9  -6   64.05    2.54   5  1.2700
  -1   9  -6  108.00    4.46   5  1.0000
  -1   7  -5   52.68    2.51   5  1.0400
  -2   9  -6  291.57   10.33   5  0.7000
  -1  10  -7  181.73    7.94   5  0.8500
  -1   8  -6   50.63    4.13   5  0.8700
   2   6  -7   60.72    4.53   5  0.7700
   1  11  -8  131.32    5.51   5  1.0200
  -1  10  -5   52.13    2.49   5  1.3100
   0   7  -6   19.39    2.33   5  1.0100
   0  10  -7   63.96    3.45   5  1.0700
   2   9  -7   30.48    2.65   5  1.1900
   1  10  -8   91.21    4.82   5  0.9700
   2  11  -9  149.37    7.94   5  0.9000
   0   3  -2   16.76    0.59   5  3.8100
   3  13 -10  171.24   10.01   5  0.8400
   3   7  -9  193.41   16.00   5  0.5100
   1   5  -5    7.38    0.97   5  1.2900
  -1  11  -6   26.78    3.31   5  1.1200
   0   8  -5   17.85    1.44   5  1.5600
   3  11  -9   62.35    6.21   5  0.9000
   0   8  -7   18.14    4.41   5  0.8400
   2   8  -6   15.02    1.50   5  1.4100
   1  10  -7   16.97    2.67   5  1.2000
   0  10  -6   18.91    1.93   5  1.3100
   2  10  -9   44.77    6.74   5  0.8300
   3  12  -9   23.81    5.53   5  0.9400
  -1  12  -8   96.29    8.36   5  0.8100
  -1  12  -7   50.66    4.75   5  0.9700
   0   1  -1    0.52    0.05   5  4.3000
   3  18 -13  129.23   23.81   5  0.6600
  -2  14  -9   65.24   11.18   5  0.6200
   2  -4   7  725.25    7.65   5  0.9600
  -1  -2   9  402.54    4.15   5  1.4100
   1  -2   4  116.89    1.30   5  2.0500
   0  -3   7  210.42    2.67   5  1.2800
  -1  -2   7  350.55    3.73   5  1.4500
   1  -3  10  382.17    4.82   5  1.3200
   1  -3   6  141.34    1.98   5  1.3800
   2  -4  11  638.42    8.61   5  1.0400
   2  -5  10 1140.81   16.44   5  0.8300
  -1  -3   8  278.11    4.30   5  1.0100
   2  -3   5  177.77    2.76   5  1.2000
   1  -3   5   72.12    1.56   5  1.2000
  -2  -2   7  290.87    5.22   5  0.8600
   0  -2   6  120.07    1.74   5  1.9600
  -2  -2   8  241.65    4.46   5  0.9900
   0  -4   9  362.88    6.84   5  0.9400
   1  -3   8  150.32    2.65   5  1.4200
   0  -3  10  197.23    4.29   5  1.2700
  -2  -1   5   40.85    1.67   5  0.9700
   0  -5  12 1073.91   22.06   5  0.7800
  -1  -4  10  526.90   12.00   5  0.7900
   1  -3   7   63.13    1.77   5  1.4300
   2  -4   6  218.28    5.95   5  0.8300
  -1  -3   9  142.48    4.33   5  1.0700
   2  -3   4   69.43    2.80   5  0.9700
  -1  -3  11  187.08    5.67   5  1.0800
   0  -1   2   12.60    0.33   5  3.4100
   0  -4  10   81.20    4.70   5  0.9800
   1  -4  11  144.58    5.51   5  1.0500
   1  -5  11  321.98   10.99   5  0.8300
   0  -4  12  179.20    7.48   5  0.9800
   2  -3   8   42.84    2.11   5  1.3400
   0  -4  11   92.51    5.23   5  0.9900
   3  -5   8  272.16   12.19   5  0.7000
   2  -4   8   71.94    4.38   5  1.0200
  -1  -5  11  236.51   16.30   5  0.5900
   2  -3   7    9.96    1.54   5  1.3400
  -2  -3   9  101.00    7.44   5  0.7300
   2  -6  10  202.58   16.40   5  0.6000
  -1  -4  12  151.47    9.96   5  0.8600
   1  -4  13   98.29    6.63   5  1.0000
  -1  -4  13   97.10    9.15   5  0.8600
  -2  -4  12  214.48   15.44   5  0.6800
   3  -5   9  114.76    9.42   5  0.7600
  -1  -2  10   34.56    2.72   5  1.3500
  -3  -3  12  315.23   19.26   5  0.6600
   1  -4  10   23.64    3.76   5  1.0700
   1  -6  11  138.28   15.68   5  0.6000
   0  -3  11   30.69    3.59   5  1.2200
  -3  -3  11  213.14   18.58   5  0.6100
  -2  -3  11   48.21    7.48   5  0.8600
   1  -5  13   46.24    6.65   5  0.8400
   0  -5  14   49.04   10.95   5  0.7900
   0  -1   3    1.73    0.24   5  3.8900
   3  -7  18  155.56   33.50   5  0.6000
  -1  -5  20  105.36   25.81   5  0.6600
   0  -1   7  623.68    4.66   5  2.3400
   1  -1   8  389.55    4.05   5  2.0600
   0  -1  11  245.78    4.27   5  1.5800
   0   1  11  401.78    6.29   5  1.7700
   0  -1   6  146.09    2.30   5  2.6500
   0  -1   9  190.13    3.41   5  1.8900
   2   0  10  290.23    5.01   5  1.6900
   0  -1  12  197.93    4.51   5  1.4600
   0  -1   8  108.46    2.38   5  2.0900
   0   0   9  154.67    3.27   5  2.0700
   1   1   9  173.29    3.63   5  2.1100
   0  -1  10   98.29    2.76   5  1.7200
   1   1   6  100.70    2.67   5  3.0600
   1   0  10  108.42    3.61   5  1.8300
   1   0   8   87.61    2.56   5  2.2500
   1  -1   9   55.26    2.34   5  1.8700
   1   0   9   88.91    2.89   5  2.0200
   0   0  10   68.44    2.88   5  1.8600
   0   1   8   61.54    2.34   5  2.4600
   1   0  11   73.93    3.97   5  1.6700
   0  -1  18  282.23   14.11   5  1.0000
   0   3  13   93.88    4.60   5  1.5400
   1   0   6   50.87    1.94   5  2.9000
   2  -1  14  110.57    7.01   5  1.2200
   0   1  13   72.39    4.58   5  1.4900
   2  -2  10   22.05    2.50   5  1.4400
   1   2  12   31.83    3.51   5  1.6300
   2   3  17  119.35   10.21   5  1.1300
   1   0  17  128.22   10.20   5  1.1000
   0   0  12   24.54    3.49   5  1.5500
   0   2   9   31.91    2.15   5  2.2100
   0   1   6   28.45    1.52   5  3.3000
   2  -1  13   46.42    4.89   5  1.3000
  -1  -2  17  135.47   10.38   5  0.9500
   0   1  16   78.04    8.43   5  1.2000
   1   1  10   18.58    2.39   5  1.9000
   1   2  19  200.78   16.59   5  1.0300
   0   1  18  118.25   14.13   5  1.0600
   0   0  16   58.43    7.19   5  1.1600
   1  -2  11   27.58    2.93   5  1.4300
   1   3  16   64.08    8.14   5  1.2300
   1   0   5   15.01    1.25   5  3.3700
   0   3  20  116.18   14.99   5  0.9900
   1   0  19  141.19   15.55   5  0.9800
   1  -1  16   29.10    7.85   5  1.1200
   1  -3  18   94.87   13.20   5  0.8900
   2   0  11   17.95    3.14   5  1.5700
   1   1  11   15.40    2.90   5  1.7400
   2  -2  13   36.75    4.47   5  1.2100
   0   2  15   61.44    6.17   5  1.3100
  -1   0  14    6.81    1.91   5  1.2800
  -1  -1  17   48.18    9.06   5  1.0100
   0   4  19   86.60   11.93   5  1.0500
   0   0   3   14.57    1.13   5  6.1800
   1   2  17   65.06    9.16   5  1.1500
   1   1  18   50.41   11.38   5  1.0700
   0   1   9   22.76    2.03   5  2.1700
   2  -1  19  106.85   15.85   5  0.9300
  -1   0  18  124.21   11.62   5  1.0100
   0   1  10    8.62    2.30   5  1.9600
  -1  -1  15   16.83    4.18   5  1.1300
   2  -2  19  109.31   18.62   5  0.8900
   0   4   9  333.25    4.86   5  2.1500
   1   6   7  182.23    4.18   5  2.2900
   2   3   9  117.36    2.95   5  1.9500
   2   5  12  177.93    5.90   5  1.5200
   1   2   5   80.97    2.09   5  3.5500
   0   5   7   87.37    2.60   5  2.5100
   2   7  11   87.37    5.68   5  1.5500
   2   4   9   48.53    2.76   5  1.9200
   1   8   9   73.50    4.05   5  1.7800
   2   6   9   61.23    3.56   5  1.8200
   1   2   6   30.04    1.39   5  3.0700
   0   6   7   30.64    2.12   5  2.3600
   1   4  13   47.04    4.34   5  1.5100
   2   7  10   56.52    4.60   5  1.6500
   0   2   5   17.85    1.09   5  3.9000
   2   5  14   78.95    7.04   5  1.3400
   1   3   6   20.59    1.46   5  2.9800
   1   5   7   25.87    2.33   5  2.4200
   3  10  14   90.58   11.56   5  1.1600
   2   6   8   22.37    2.58   5  1.9600
   0   4   7   23.21    1.70   5  2.6600
   0   3   9   10.56    1.58   5  2.2000
   3   9  11   68.75    6.53   5  1.3700
   2   6  14   52.91    6.90   5  1.3200
   1  11  14   30.46   10.05   5  1.2100
   2   7  12   21.08    3.42   5  1.4600
   1   3  10   19.71    2.16   5  1.9400
   3  11  11   53.00    9.00   5  1.2900
   3   8  12   40.66    7.08   5  1.3300
   2  10  11   16.70    6.43   5  1.4000
   1   4  10   25.08    2.87   5  1.9100
   1   4   7   11.58    1.69   5  2.5500
   0   1   3    5.95    0.68   5  6.5800
   0   2   4    5.79    0.70   5  4.7500
   0  11  12   21.50    6.37   5  1.3400
   0   3   7    9.18    1.37   5  2.7800
   1  11  12   51.62    8.65   5  1.3300
   2   7   8   10.75    2.76   5  1.8700
   1   7   9   10.51    3.35   5  1.8600
   1   8  13   11.93    2.60   5  1.3900
   0   3   5    5.58    0.91   5  3.6600
   3   9  -4  745.47    5.49   5  1.6900
   3   9  -2  407.80    4.46   5  1.9200
   2   6  -3  179.85    2.14   5  2.4200
   4   8  -2  282.71    3.83   5  1.6900
   4   8  -3  312.07    4.08   5  1.6000
   4   6  -3  207.97    2.85   5  1.5800
   4   7  -2  165.70    2.91   5  1.7200
   2   8  -3  142.70    2.38   5  2.2000
   4   7  -4  126.97    2.62   5  1.4600
   4  10  -4  182.62    3.81   5  1.4500
   2   5  -2   85.73    1.67   5  2.8900
   3   9  -3  116.29    2.69   5  1.8300
   4   9  -5  134.57    3.25   5  1.3500
   3   8  -2   85.14    2.12   5  2.0200
   3  11  -3  118.95    3.32   5  1.6600
   4   9  -4  103.92    3.01   5  1.4700
   4   9  -3   95.68    2.89   5  1.5700
   4  10  -5  101.08    3.23   5  1.3400
   2   4  -2   37.73    1.02   5  2.9500
   5  13  -3  134.92    5.49   5  1.2400
   4  10  -2   69.85    2.90   5  1.5900
   2   5  -1   34.04    1.23   5  3.1800
   5   9  -5   61.87    3.51   5  1.1700
   3  10  -4   37.52    2.18   5  1.6400
   3  10  -5   34.49    2.07   5  1.5100
   3  10  -3   30.96    2.01   5  1.7400
   4   8  -4   32.63    2.03   5  1.4800
   6  12  -5   66.26    6.25   5  1.0400
   2   5  -3    7.71    0.58   5  2.4500
   4  11  -4   23.06    3.01   5  1.4100
   5  14  -7   88.32    7.10   5  1.0100
   5  10  -1   20.14    2.11   5  1.4100
   3  11  -5   15.81    2.31   5  1.4700
   2   7  -3   12.66    0.96   5  2.3200
   5  12  -2   27.32    3.68   5  1.3100
   2   6  -2    7.51    0.80   5  2.7300
   6  10  -4   30.35    4.09   5  1.1000
   5   9  -3    9.86    2.76   5  1.3400
   5  13  -7   49.74    6.35   5  1.0200
   3   6  -2   10.80    1.14   5  2.1700
   3   7  -1    5.52    1.06   5  2.2100
   5  12  -6   10.52    4.71   5  1.0900
   2   4  -1    4.77    0.53   5  3.3700
   6  10  -5   39.08    5.23   5  1.0300
   6  17  -4   57.43   10.18   5  0.9900
   6  19  -9  110.27   17.81   5  0.8000
   3   3  -3  307.99    2.59   5  1.5200
   2   0   1  199.21    1.87   5  2.8000
   3   0   1  285.56    2.48   5  1.7600
   5   1   1  809.95    7.69   5  1.1700
   3   2  -3  232.28    2.72   5  1.1100
   4   3  -2  287.82    3.41   5  1.4300
   4   0   1  318.20    3.64   5  1.2700
   3   0   0  119.79    1.67   5  1.4200
   4   4  -3  197.17    2.89   5  1.3800
   1   1  -1  106.44    1.35   5  4.5300
   3  -1   1  104.97    1.78   5  1.1900
   3   1   0  140.29    1.87   5  1.9500
   5   3  -1  366.87    5.07   5  1.2400
   4   3  -4  353.84    5.58   5  0.9200
   2   2  -2   54.94    0.90   5  2.2700
   4   0   0  165.16    3.37   5  1.0700
   4   1   0  130.61    2.44   5  1.3700
   5   2   0  262.42    4.62   5  1.2200
   3   1  -2   95.37    1.87   5  1.0800
   4   4  -5  253.28    5.25   5  0.8900
   2   0   0   40.68    0.74   5  2.1300
   5   1   2  186.30    3.98   5  1.2500
   4   4  -4  127.55    2.94   5  1.1400
   3   3  -2   59.22    1.19   5  1.9300
   3   2  -1   34.37    1.02   5  2.0000
   4  -1   2   66.09    2.29   5  1.1200
   5   0  -1  444.38   13.24   5  0.6900
   4  -1   1  101.32    3.90   5  0.9400
   5   2  -3  170.93    7.54   5  0.7700
   5   5  -5  163.51    6.20   5  0.9100
   4   2  -1   44.40    1.67   5  1.4300
   4   1   1   38.76    1.64   5  1.5400
   5   2  -2   91.00    4.69   5  0.9400
   4   2  -3   65.13    3.21   5  0.9200
   4   0  -1   96.36    4.41   5  0.8200
   6   3  -3  264.13   10.74   5  0.7900
   5   0   0  150.13    6.42   5  0.8500
   5  -1   2  117.60    5.61   5  0.8900
   6   0   2  168.14    7.38   5  0.8800
   6   2   0  142.42    6.37   5  0.9700
   5   3  -4  163.53    8.29   5  0.7800
   5   4  -2   46.44    2.66   5  1.2400
   5  -2   3  102.58    7.11   5  0.7900
   5   0   3   24.74    2.76   5  1.1600
   3   1  -1   13.03    0.94   5  1.5600
   5   3  -5  113.26   11.19   5  0.6000
   7   2  -2   67.57   13.35   5  0.6600
   6   2   1   25.45    4.19   5  1.0400
   5   0   1    6.45    3.17   5  0.9800
   4  -2   2   71.89    4.95   5  0.7800
   5   4  -3   11.63    2.36   5  1.1000
   6   1   2   23.69    4.28   5  1.0000
   1   0   0    2.07    0.18   5  4.2300
   6  -1   2   38.35    7.42   5  0.7400
   8   1   4   58.13   12.31   5  0.7600
   9   0   4   27.70   13.23   5  0.6100
   4   0   6  520.07    5.38   5  1.5100
   3  -1   9  519.01    5.47   5  1.4900
   2   1   5  333.10    3.86   5  2.8100
   4   2   7  377.32    5.26   5  1.6300
   3   1   8  283.98    4.19   5  1.7900
   3   1   7  245.03    3.85   5  1.9100
   3   0   5  186.90    3.08   5  1.9800
   3  -1   7  147.69    2.74   5  1.6400
   3   1   4  163.85    2.62   5  2.2500
   2   0   5  141.40    2.33   5  2.6200
   2  -1   6  124.68    2.14   5  2.1300
   4   0   5  112.76    2.65   5  1.5400
   3  -1   8  124.72    2.89   5  1.5700
   4   0   7  173.15    3.86   5  1.4700
   3   0   7  101.41    2.49   5  1.8000
   2   1   3   97.33    2.06   5  3.3800
   3   2   4  102.83    2.34   5  2.3600
   4   1   6  105.36    3.06   5  1.6300
   3   2   6   82.40    2.41   5  2.1000
   3   1   9   86.51    3.06   5  1.6700
   4   0   9   94.19    4.04   5  1.3700
   3   0   6   51.59    2.11   5  1.9000
   3   0   4   29.26    1.23   5  2.0400
   4   2   6   58.29    2.55   5  1.7000
   4  -1   8   62.84    3.75   5  1.3200
   2   0   4   37.81    1.34   5  2.8400
   4   3   8   76.78    3.34   5  1.5800
   6   4  10  173.08    8.61   5  1.1200
   4   0   8   58.95    3.36   5  1.4300
   6   3   8  127.74    5.92   5  1.1600
   5   3  10  109.88    5.80   5  1.2600
   4  -1   9   50.62    3.62   5  1.2800
   4   1   5   33.13    2.02   5  1.6700
   4   3   7   44.72    2.54   5  1.6600
   6   4   8   82.20    5.95   5  1.1800
   5   1   6   34.54    3.31   5  1.3200
   4   1   8   46.91    3.20   5  1.5000
   5   0   7   36.45    3.68   5  1.2200
   2   0   3   11.81    0.69   5  3.0200
   3   1   6   19.62    1.62   5  2.0300
   5   1  10   39.70    5.73   5  1.1900
   3   1  11   25.44    2.95   5  1.4700
   5   2  10   53.60    5.50   5  1.2300
   2   1   6   10.74    0.98   5  2.5400
   2  -1   7   11.73    1.19   5  1.9800
   5   1  13   71.88    8.22   5  1.0700
   1   0   2   13.00    0.86   5  5.6700
   5   2   9   46.04    4.38   5  1.2800
   4   1  15   53.49    7.04   5  1.0800
   5   0  12   48.83    7.12   5  1.0700
   4  -1  13   46.97    6.46   5  1.0900
   7   3   9   52.03    7.57   5  0.9900
   6   4  13  104.74   12.20   5  1.0200
   4   3   6   10.38    1.72   5  1.7300
   4   1   7   10.22    1.84   5  1.5700
   6   2  14  121.21   12.78   5  0.9500
   5   3  12   42.81    6.37   5  1.1500
   4   1   9   15.54    2.57   5  1.4300
   5  -2  12   58.69    7.95   5  0.9600
   6   1  10   13.17    3.97   5  1.0400
   2   5   4  315.28    4.61   5  2.7800
   3   9   2  218.55    4.31   5  1.9800
   3   6   4  202.18    4.05   5  2.1900
   4   8   2  246.68    4.89   5  1.7900
   3   7   3  202.03    4.31   5  2.1700
   2   4   1  157.08    3.28   5  3.5700
   2   4   2  128.82    2.91   5  3.4200
   2   5   3  132.30    3.16   5  2.9800
   3   7   1  122.55    3.10   5  2.2700
   2   5   1  125.87    2.98   5  3.2800
   3   8   5  148.47    4.14   5  1.9000
   5  10   2  149.83    5.18   5  1.4400
   3   7   5  135.44    3.92   5  1.9900
   3   6   2  104.57    2.95   5  2.3600
   2   3   2   83.13    2.33   5  3.6400
   3  10   4  112.64    4.50   5  1.7700
   4  10   2  108.55    4.56   5  1.6400
   4   9   3   91.22    3.96   5  1.6900
   3  10   3   82.28    3.43   5  1.8200
   2   7   2   59.60    2.18   5  2.6500
   4   9   1   73.72    3.09   5  1.7300
   4   6   5   74.42    3.36   5  1.7700
   5  12   2  137.55    6.52   5  1.3500
   5  11   7  169.80    8.44   5  1.2700
   3   9   4   72.38    3.26   5  1.8700
   4   9   5   86.10    4.87   5  1.6000
   5  10   8  181.89    8.66   5  1.2700
   4   7   3   69.36    3.43   5  1.8200
   4   7   4   79.83    3.65   5  1.7800
   4   7   2   49.41    2.57   5  1.8600
   6  10   6  115.22    8.16   5  1.2000
   1   2   1   49.25    2.26   5  6.8300
   3   8   4   46.03    2.84   5  1.9800
   3   5   2   31.27    1.76   5  2.4700
   4  10   3   51.76    4.02   5  1.6200
   3   9   3   33.17    2.74   5  1.9400
   1   3   1   34.22    1.83   5  5.7800
   3   8   3   35.38    2.50   5  2.0500
   5  12   6   99.52    8.12   5  1.2600
   5  10   6   52.04    5.94   5  1.3400
   3   7   6   39.25    2.44   5  1.8900
   3   8   2   27.74    2.27   5  2.1000
   4  11   7   71.04    5.99   5  1.3900
   5   8   7   58.06    5.93   5  1.3700
   2   5   2   25.44    1.63   5  3.1600
   4  11   4   34.78    4.31   5  1.5200
   3   8   7   23.67    2.85   5  1.7300
   4   9   8   41.88    4.55   5  1.4400
   3   5   4   13.48    1.67   5  2.2800
   5  13   2   48.31    5.76   5  1.3000
   3   7   2   17.06    1.89   5  2.2300
   4   9   2   19.67    2.80   5  1.7100
   3   9   6   17.40    2.84   5  1.7300
   5   9   7   25.99    5.37   5  1.3500
   5  15   3   30.05    5.15   5  1.1900
   3   6   5   17.18    2.21   5  2.0900
   4  14   4   33.92    5.69   5  1.3300
   4  12   7   26.36    5.23   5  1.3400
   4   8   5   15.07    2.85   5  1.6700
   5  12   3   20.65    5.18   5  1.3300
   2   4   3    5.51    0.91   5  3.2000
   4   4   2  214.82    3.53   5  1.9400
   5   8   0  215.25    4.37   5  1.5000
   4   2   2   96.54    2.29   5  1.8000
   5   6  -1  135.08    3.37   5  1.4600
   5   5  -1  130.94    3.41   5  1.4200
   3   3   1   94.70    2.14   5  2.5700
   4   3   2   68.07    1.90   5  1.9000
   5   6   2  100.23    3.00   5  1.5600
   5   3   1   77.06    2.42   5  1.4300
   3   3   2   66.84    1.93   5  2.5700
   6   9   1  153.17    5.06   5  1.2700
   5   4   3   82.87    3.16   5  1.5300
   2   3   0   50.55    1.52   5  3.7600
   3   1   2   33.64    1.12   5  2.3000
   5   7   1   74.40    3.08   5  1.5400
   4   4   0   28.30    1.40   5  1.8600
   6   8   2   72.86    4.38   5  1.2900
   6   7   0   53.81    3.76   5  1.2600
   5   7   0   39.64    2.78   5  1.5200
   4   5   0   27.12    1.60   5  1.8900
   5   5   4   42.09    2.24   5  1.5300
   7   3   3   68.54    5.93   5  1.0000
   4   3   0   12.55    0.85   5  1.7800
   2   2   0   17.19    0.89   5  3.7200
   5   3   4   26.26    1.90   5  1.4800
   5   5   3   24.63    2.24   5  1.5500
   5   5   0   23.67    2.15   5  1.5000
   2   1   1   12.37    0.71   5  3.5900
   6   8  -1   23.44    3.43   5  1.2400
   6   7   1   35.98    3.75   5  1.2800
   6   3   4   37.48    4.02   5  1.2200
   4   2   3   19.32    1.34   5  1.8300
   3   3   0   10.35    0.71   5  2.4800
   7   7  -1   56.74    6.19   5  1.0300
   5   6   3   19.59    2.32   5  1.5500
   7  10   1   54.92    5.93   5  1.0900
   2   2   1   12.77    0.87   5  3.8600
   6   6   0   20.59    2.81   5  1.2500
   4   4  -1    5.03    0.78   5  1.7500
   6   6   4   26.28    3.99   5  1.2900
   3   2   2    5.78    0.64   5  2.5000
   6   2   4   14.94    3.20   5  1.1600
   7   6   5   26.04    5.83   5  1.1000
   7   8   3   53.19    5.09   5  1.1100
   4   3   3    4.68    1.34   5  1.9000
   3   2   1    5.17    0.47   5  2.4600
   7   6   6   13.49    6.05   5  1.0800
   3   4   0    6.05    0.80   5  2.5300
   8  10  -1   42.97    8.05   5  0.9300
   6   6   3    9.24    1.91   5  1.2900
   5   3   2    9.44    1.90   5  1.4600
   3   4   1    6.34    0.71   5  2.5700
   9  11  -1   49.23   15.12   5  0.8300
   1   5   3  372.47    3.59   6  2.3100
   0   7   6  406.48    5.06   6  1.7200
   0   5   5  175.04    2.97   6  2.3600
   2   5   6  196.48    3.48   6  1.9400
   1   7   3  137.28    2.57   6  1.6300
   1   4   3  141.01    2.29   6  2.8100
   1   5   5  174.59    3.25   6  2.2600
   0   3   2  130.78    2.29   6  4.0100
   2   7   3  125.41    3.15   6  1.5000
   2   6   5  173.64    3.81   6  1.7700
   0   6   3   73.11    1.66   6  1.9500
   0   5   7  132.06    3.27   6  2.1600
   0   6   6   98.26    2.77   6  1.9700
   2   7   7  164.15    4.70   6  1.5400
   1   8   6  136.38    4.33   6  1.5000
   1   7   7  117.13    3.90   6  1.6500
   2   7   4  111.46    4.03   6  1.5500
   1   5   4   74.54    2.21   6  2.3100
   0   7   9  152.14    5.19   6  1.5900
   0   9   6   87.11    4.28   6  1.3400
   1   8   5   91.73    3.74   6  1.4900
   2  10   8  197.59    9.61   6  1.1600
   2   6   7   98.39    3.58   6  1.7000
   0   8   4   48.49    2.52   6  1.4600
   2   8   5   98.60    4.13   6  1.4000
   1   4   2   34.10    1.08   6  2.7400
   1   3   3   55.81    1.67   6  3.4800
   1  10   7  142.17    7.14   6  1.2100
   1   8   9  114.59    5.68   6  1.4200
   0   4   4   44.82    1.53   6  2.9500
   2   9   5   86.23    4.82   6  1.2600
   3  11   9  280.18   14.25   6  1.0100
   2   8   4   68.59    3.35   6  1.3700
   3   9   4   80.17    4.97   6  1.1200
   3   9   7   70.17    6.71   6  1.1800
   1  10  10  201.63    9.40   6  1.1700
   1  12   9  240.42   13.60   6  1.0100
   1   7   4   44.43    2.46   6  1.6800
   0   8   7   55.72    4.10   6  1.5000
   1   7   5   27.82    2.71   6  1.7000
   1   6   6   26.76    2.58   6  1.9100
   1   7   8   52.62    3.75   6  1.6100
   2  11  10  216.35   13.45   6  1.0500
   0  11  11  139.69   10.83   6  1.0700
   0   6   7   37.66    2.55   6  1.9000
   1  11  10  149.71   11.76   6  1.0800
   1   8   4   25.59    2.81   6  1.4600
   3  10   8   76.64    9.12   6  1.0900
   1   9   8   37.69    5.33   6  1.3200
   1  10   6   44.64    5.45   6  1.2000
   2  10   9   96.93    9.63   6  1.1500
   0   9   8   57.48    5.19   6  1.3400
   0  10   6   24.06    4.60   6  1.2000
   0  10  12  124.86   10.43   6  1.1400
   2  10   7   63.67    7.34   6  1.1600
   1  13   6  157.11   13.90   6  0.9000
   1   8   7   34.34    3.83   6  1.4800
   2   7   6   36.73    4.06   6  1.5700
   3  12   5   52.42    8.63   6  0.8900
   0  10   5   29.69    4.26   6  1.1700
   0   6   4    7.57    1.38   6  2.0100
   1  13   9   82.85   16.10   6  0.9300
   1   4   5   12.21    1.33   6  2.6300
   0  12   9   66.50   10.90   6  1.0100
   3  10  14  123.64   17.41   6  0.9900
   1  11  12   33.72    6.65   6  1.0500
   2  11  13   45.06   14.33   6  1.0000
   0   2   0  165.81    0.91   6  3.0100
   1   4   1  402.90    2.86   6  2.4400
   0   6   1  299.88    2.79   6  1.4800
   0  10   2 1021.02   11.54   6  0.9300
   2   6  -1  701.43    9.45   6  0.7800
   1   8   0  504.29    7.05   6  0.8800
   0   8   2  303.82    4.03   6  1.2400
   1  10   1  766.96   12.18   6  0.8500
   2   8   0  432.89    7.27   6  0.9000
   3   4  -1  259.35    4.72   6  0.8100
   0   4   0   24.35    0.60   6  1.5100
   0   5   0   38.42    1.12   6  1.2100
   3   7   0  359.13    6.73   6  0.9200
   2   6   0  122.26    2.69   6  1.1500
   0   3   0   12.64    0.33   6  2.0100
  -1   7   0  291.19    9.88   6  0.5600
   2   7   1  118.33    3.17   6  1.2400
   1   9   0  447.02   10.31   6  0.7800
   3   9   2  327.52    6.89   6  1.0000
  -2  10   2 1159.37   25.61   6  0.6600
   1   7   0   79.60    3.16   6  1.0200
   0   9   3  126.81    4.64   6  1.1900
   1   6   0   31.13    1.63   6  1.2000
   1   6   1   42.98    1.73   6  1.5700
   2   4   0   17.65    0.88   6  1.5100
   1   8   1   73.16    3.69   6  1.1200
   1   9   2   68.46    4.06   6  1.1200
   1   9   1  107.66    5.19   6  0.9700
   2   8   1   60.53    3.77   6  1.0800
   0  11   2  352.82   13.11   6  0.8300
   3   9  -1  315.53   21.14   6  0.6100
  -2   8   2   89.49    7.74   6  0.8100
   0   9   2   25.46    3.89   6  1.0700
   1   5   0    6.80    0.90   6  1.4400
  -1   8   2   36.71    3.05   6  1.0700
   0   9   0   88.86   10.58   6  0.6700
  -1   9   1   80.69    8.16   6  0.7300
   3   8   1   57.18    4.90   6  0.9900
   1  10   3   76.58    5.89   6  1.0800
   1   3   0    3.02    0.35   6  2.2900
   3  12   2  229.06   15.67   6  0.7600
   3  10   2   53.94    7.14   6  0.9100
  -1  10   2   48.38    7.92   6  0.8200
  -1   8   3   17.26    2.55   6  1.2300
   0   1   0    3.12    0.16   6  6.0000
   1   7   2    9.23    1.63   6  1.5100
   4  11   1  129.14   16.95   6  0.7000
   4  10   0  134.90   16.48   6  0.6600
   3  13   3   69.80   16.40   6  0.7500
   0  13   2   50.79   18.56   6  0.6700
   1  -3   1  248.02    1.63   6  1.7400
   0  -2   1  126.12    0.94   6  3.3100
   0  -5   3  181.94    1.86   6  1.7900
  -1  -4   3   93.07    1.23   6  1.7300
   2  -7   3  386.36    4.70   6  1.0000
   0 -11   7 1349.26   17.42   6  0.8800
  -1  -6   5  149.89    2.24   6  1.6700
  -2  -8   8  338.06    5.27   6  1.2700
  -2  -7   6  468.27    7.51   6  1.1100
  -1  -5   4  109.92    1.93   6  1.7600
  -1  -3   2   40.51    0.87   6  1.3000
   1  -8   5  144.90    2.96   6  1.3200
  -1  -8   7  198.98    3.86   6  1.4200
  -2  -6   5  165.19    3.33   6  1.0700
  -1  -6   4   80.54    2.16   6  1.2000
  -1  -7   5  138.83    3.11   6  1.2300
   1 -10   7  229.51    4.92   6  1.1700
   1  -7   5   83.77    1.80   6  1.7100
   1  -7   4  116.54    2.53   6  1.3700
  -1  -4   4   65.38    1.24   6  2.5400
   1  -5   2   27.48    1.03   6  1.2500
  -2  -6   4  668.82   15.92   6  0.6500
  -2  -5   4  104.82    3.60   6  0.9500
  -1  -7   4  363.58    8.56   6  0.8100
   1  -6   2  172.26    6.11   6  0.7400
  -3  -5   5  304.73    8.83   6  0.7800
   0  -9   6   77.64    3.74   6  1.1400
   2  -6   2   97.85    4.45   6  0.8700
  -2 -10   8  434.47   14.00   6  0.8800
   2 -11   5  711.97   21.85   6  0.6700
  -1  -9   6  126.49    6.12   6  0.9300
   0  -9   5  123.59    6.00   6  0.8900
   1  -8   4   72.19    3.82   6  1.0100
  -2  -3   3   26.24    1.35   6  1.0500
  -1 -10   8  130.82    5.50   6  1.0900
   2  -8   3  154.27    8.46   6  0.7300
  -1 -10   6  308.96   13.21   6  0.7200
  -2  -8   5  249.95   16.18   6  0.5800
  -3 -11  11  258.19   11.80   6  0.8800
  -2 -11   9  220.33   12.66   6  0.8600
   0  -7   4    7.54    1.98   6  1.1900
  -3  -8   7  173.69   12.15   6  0.7700
   0 -11   5  369.21   26.27   6  0.5000
  -2  -9   6  188.82   15.27   6  0.6700
   2 -10   5   53.77    6.97   6  0.8300
   0  -9   7   24.74    2.81   6  1.3400
   2 -10   4   85.83   15.12   6  0.6200
   1 -12   6  190.10   21.62   6  0.6400
   1 -10   5   15.77    7.86   6  0.7900
  -3  -9   8  119.12   11.82   6  0.7900
  -3 -10   8  203.06   19.50   6  0.6600
  -2 -10   9   79.01    6.70   6  1.0200
   2 -14   9   89.95   14.52   6  0.7700
   0 -11   6   33.28   12.00   6  0.7000
  -1  -9   9  584.94    6.43   6  1.4300
   0  -6   7  317.90    4.42   6  2.4600
   0  -7  10  333.08    5.11   6  2.0800
   0 -11  11  482.18    8.00   6  1.2900
  -1  -5   6  176.75    2.71   6  2.4900
  -1  -6   8  201.16    3.47   6  2.2200
  -1  -9  11  317.37    5.96   6  1.5400
  -1  -6   7  138.73    2.58   6  2.1500
   0 -10  10  252.11    5.51   6  1.4200
   1  -9  10  230.16    4.65   6  1.6500
   1  -8   7  142.88    3.16   6  1.7100
  -1  -8   9  185.89    4.22   6  1.6700
   1  -8   9  240.01    4.64   6  1.8500
   0  -4   6  228.64    3.95   6  3.5900
   0 -10  11  229.95    5.54   6  1.4700
   0 -10  12  279.11    6.72   6  1.4800
   0 -10   9  180.98    4.68   6  1.3500
   1  -8  10  154.14    3.92   6  1.8500
   1 -11  11  245.44    7.85   6  1.3200
   1  -7   9  126.19    3.39   6  2.0900
  -1  -6   9  110.18    3.09   6  2.2100
   0  -2   2   73.34    2.31   6  7.0700
  -1  -7   9   66.30    2.63   6  1.9400
   1  -7  10   77.43    2.89   6  2.0500
   0  -4   4   45.17    1.41   6  3.5400
  -1  -8  10   75.30    3.43   6  1.7200
   0  -4   5   60.67    2.06   6  3.7000
   1 -10  13  121.00    6.31   6  1.4800
   1 -10  10   64.43    4.05   6  1.4500
  -1  -7  11   59.51    3.37   6  1.9100
  -1 -12  12  122.46    7.46   6  1.1100
  -3 -14  17  463.19   20.88   6  0.8800
   0 -11  10   78.32    4.94   6  1.2400
   1 -11  12   94.59    5.52   6  1.3500
   1  -8   8   54.61    3.19   6  1.8100
  -2 -10  14   87.91    6.29   6  1.2900
  -2 -11  14   93.93    8.27   6  1.1900
  -1 -11  11   60.10    5.16   6  1.2000
   0  -2   3   50.59    2.44   6  7.1600
   0  -9  12   50.02    3.94   6  1.6400
  -1  -5   7   25.33    1.57   6  2.5800
   1 -11  15   65.04    7.01   6  1.3400
  -1  -9  12   61.69    5.37   6  1.5500
  -1 -12  13   66.01    6.90   6  1.1500
   0 -13  17   95.54   11.00   6  1.1400
  -2 -12  14   81.22    7.72   6  1.0700
   0  -5   6   23.31    1.55   6  2.9600
  -1 -14  16  232.91   14.27   6  1.0100
   0  -8  11   29.60    3.60   6  1.8300
  -1 -15  21  175.13   19.27   6  0.9600
   0  -7   9   23.55    2.48   6  2.1100
   1 -14  12   40.29    8.69   6  0.9600
  -2 -15  16  159.19   18.58   6  0.8700
  -1  -9  15   53.78    5.64   6  1.4900
   0 -13  13   38.87    5.78   6  1.0900
   1 -12  17   86.83    7.49   6  1.2200
  -1 -10  16   48.48    5.87   6  1.3700
   0 -11  14   32.30    4.26   6  1.3500
  -2 -14  16   42.37   12.87   6  0.9400
   1 -12  13   34.87    4.84   6  1.2300
   1 -12  11   58.27    6.46   6  1.1700
  -2 -12  19   54.63    8.17   6  1.1000
  -2 -13  16   47.61   11.23   6  1.0300
  -1 -10  12   24.32    4.50   6  1.3900
   1 -16  16  119.48   16.67   6  0.9100
  -2 -15  19   91.42   13.95   6  0.9100
  -1 -15  23  130.36   21.94   6  0.9400
  -2 -10  13   22.59    4.63   6  1.2800
  -1  -9  14   24.92    4.31   6  1.5200
   0 -15  17  107.27   17.60   6  0.9800
   0 -11  13   21.97    5.57   6  1.3400
   0  -4   9  375.12    4.83   6  2.8800
   0  -6  12  338.40    5.20   6  2.0800
   0  -3   7  223.19    3.87   6  3.7300
   0  -4  12  187.97    4.12   6  2.2700
   1  -4  11  163.53    3.66   6  2.3500
   1  -3   8  115.12    2.51   6  3.1200
   0  -6  15  193.96    5.20   6  1.7700
   0  -4  10  145.70    3.42   6  2.6500
   0  -4  11  128.38    3.53   6  2.4500
  -1  -7  14  117.75    3.95   6  1.7300
   0  -2   6   91.02    2.37   6  4.5200
   2  -6  17  143.01    5.93   6  1.5000
   1  -4  13  101.47    3.55   6  2.0400
   0  -5  14  109.32    4.06   6  1.9300
   0  -4  17  100.29    4.87   6  1.6300
   0  -6  13   84.42    3.49   6  1.9700
   2  -8  19  245.48    9.24   6  1.3200
   1  -6  14   77.36    4.29   6  1.8300
   0  -8  20  154.55    9.03   6  1.3300
   1  -4  10   55.65    2.35   6  2.5400
   1  -5  13   70.72    3.82   6  2.0000
   0  -5  13   56.23    3.42   6  2.0600
  -1  -7  19  105.32    7.17   6  1.4000
  -1  -6  14   70.66    3.88   6  1.8200
   0  -4   8   39.05    1.72   6  3.1200
  -1  -6  21  114.50    8.94   6  1.3000
   0  -4   7   30.27    1.42   6  3.3700
   1  -3  11   37.80    2.17   6  2.4000
  -1  -8  20  128.94    9.09   6  1.3100
   0  -6  19   61.60    7.02   6  1.4400
   1  -7  18   95.67    6.87   6  1.4600
   1  -7  20  128.33    9.04   6  1.3400
   0  -5  20   90.84    7.49   6  1.3800
   0  -9  22  160.68   13.24   6  1.2000
  -1  -8  22  169.48   11.42   6  1.2100
  -1  -9  23   91.26   10.87   6  1.1500
   2  -7  16   28.53    4.57   6  1.5300
   0  -3   8   17.19    1.46   6  3.3400
   1  -5  14   19.89    3.12   6  1.8800
   0  -7  17   39.08    5.33   6  1.5500
   1 -10  21   84.71   13.37   6  1.2100
   1  -5  16   35.88    4.44   6  1.6800
  -1 -10  20   54.33    7.85   6  1.2300
  -1 -10  23  105.42   12.09   6  1.1200
   0  -2   5   14.73    1.17   6  5.2900
   1  -9  15   19.21    3.79   6  1.5200
   0  -8  18   64.13    6.81   6  1.4400
   0  -1   4   14.53    1.28   6  6.8900
   0  -7  19   44.16    6.96   6  1.4200
   2 -11  21  126.14   12.42   6  1.1300
   1  -4  12   16.93    2.42   6  2.1900
   0  -6  24   42.82   11.78   6  1.1600
   0  -6  17   62.58    6.33   6  1.5900
  -1 -11  23   49.35   12.64   6  1.0900
   0  -5  19   28.02    6.29   6  1.4600
   2  -7  17   32.65    6.17   6  1.4600
   1  -6  17   34.66    5.29   6  1.5600
   2  -9  18   55.41    7.14   6  1.3300
  -1  -9  18   25.34    5.87   6  1.3600
   1  -5  17   18.37    5.61   6  1.5800
   2  -5  18   21.54    4.97   6  1.4400
   4   2   7  490.93    5.10   6  1.6700
   3   6   4  311.16    3.78   6  1.5100
   2   3   2  160.46    1.85   6  2.5500
   4   3   5  337.76    4.25   6  1.6000
   2   3   3  181.13    2.24   6  2.6400
   2   2   2  127.47    1.77   6  2.9400
   3   2   4  182.90    2.61   6  2.1800
   4   4   4  207.99    3.45   6  1.4800
   2   1   3  154.99    2.33   6  3.3700
   3   3   3  115.60    1.95   6  1.9700
   4   5   5  222.94    4.15   6  1.4100
   3   3   4  142.12    2.38   6  2.0200
   3   4   5  135.20    2.75   6  1.8500
   3   2   6  142.93    2.59   6  2.1100
   3   4   4  106.97    2.33   6  1.8400
   2   4   4   86.50    1.86   6  2.3000
   3   4   6  111.29    2.58   6  1.8200
   5   3   5  176.76    4.35   6  1.3000
   3   4   7  119.87    3.10   6  1.7800
   4   2   6   99.70    2.75   6  1.6900
   4   3   8  129.43    3.70   6  1.5600
   1   1   1   62.22    1.48   6  5.8700
   5   5   4  147.55    4.87   6  1.1400
   5   3  10  156.73    5.50   6  1.2900
   2   2   3   52.15    1.38   6  3.0200
   3   5   6   75.33    2.61   6  1.6700
   4   7   4  108.07    3.99   6  1.1800
   2   2   4   63.35    1.70   6  2.9500
   6   3   8  198.85    7.25   6  1.1300
   4   5   4   61.08    2.94   6  1.3800
   6   4  10  267.50    9.66   6  1.0800
   3   3   6   57.90    2.18   6  1.9700
   5   5   5   97.90    4.64   6  1.1800
   1   1   2   60.37    1.74   6  5.8900
   5   6   7  133.09    6.18   6  1.1500
   5   4   5   69.69    3.69   6  1.2400
   1   2   2   30.86    1.05   6  4.5800
   4   9   5  121.86    5.91   6  1.0400
   4   3   7   64.28    2.94   6  1.5900
   5   5   8   95.60    5.84   6  1.2100
   5   3   4   52.62    3.20   6  1.2500
   5   4  10  113.61    5.80   6  1.2400
   5   7   8  101.73    7.06   6  1.0900
   6   4   8  138.29    7.43   6  1.0900
   4   4   6   46.20    2.58   6  1.5100
   5   5   9   95.57    6.39   6  1.2000
   4   3   4   21.07    1.89   6  1.5700
   3   5   4   18.48    1.67   6  1.6700
   5  11   7  190.60   13.74   6  0.8600
   5   2   9   47.29    3.65   6  1.3600
   6  10   6  189.08   15.06   6  0.8100
   5   8   7   91.62    8.05   6  1.0300
   5   3   6   34.58    2.73   6  1.3200
   7   3   9   88.43    7.26   6  0.9800
   5   9   9   97.25   10.39   6  0.9800
   5   3   8   34.87    3.62   6  1.3200
   6   3  11   64.32    6.02   6  1.1100
   6   6   8   81.03    8.91   6  1.0100
   7   4   8   86.42    8.52   6  0.9500
   3   6   5   17.11    2.17   6  1.5400
   6   5   6   72.31    7.07   6  1.0200
   4   5   6   29.30    3.41   6  1.4100
   5   6   8   80.32    6.44   6  1.1500
   2   4   3    8.15    0.78   6  2.2900
   3   2   3    8.94    0.95   6  2.1200
   6   3   6   31.30    5.06   6  1.1000
   5   8   9   84.10    9.64   6  1.0300
   5   6   9   35.23    6.64   6  1.1400
   5   4   9   44.00    5.01   6  1.2600
   4   5   9   29.67    3.41   6  1.3700
   5   4   6   24.35    3.68   6  1.2600
   4   2   4    3.06    1.46   6  1.6500
   7   4   6   44.69    7.10   6  0.9100
   6   4   7   42.44    5.33   6  1.0900
   7   3  12   43.67    8.47   6  0.9700
   4   6  10   55.06    5.02   6  1.2600
   4   5   7   13.25    3.11   6  1.4100
   5  10   6   55.35    9.48   6  0.9000
   4   8   6   12.54    4.61   6  1.1400
   2   3   4    5.66    0.86   6  2.6200
   3   5   8    8.80    1.97   6  1.6000
   5   7   9   19.91    6.97   6  1.0900
   2  -2   1  318.03    2.08   6  2.0800
   3  -3   1  346.28    3.12   6  1.1500
   3  -1   0  558.32    4.54   6  1.0300
   3   0   1  289.54    2.50   6  1.7400
   3   2   0  215.38    2.28   6  1.3100
   2   0   1  229.44    2.26   6  2.9000
   5   1   1  977.91   10.78   6  0.9500
   4   0   1  303.69    3.55   6  1.2100
   3   0   0  129.32    1.75   6  1.2000
   3   1   0  194.50    2.41   6  1.2900
   3  -2   1  137.15    1.92   6  1.4000
   3  -1   1  142.83    1.80   6  1.6100
   4  -4   3  356.93    4.44   6  1.2800
   4   1   2  162.66    2.57   6  1.4700
   2   0   0   27.81    0.52   6  1.7900
   4  -2   1  171.84    3.77   6  1.0300
   4   2   0  176.57    4.01   6  0.9800
   5  -4   4  266.47    5.40   6  1.1500
   4   0   0  219.08    5.28   6  0.9000
   5   1   2  252.96    5.12   6  1.1100
   2  -3   1   36.82    0.89   6  1.4900
   4  -1   1  102.47    2.75   6  1.1400
   4   1   0  145.95    3.84   6  0.9600
   4  -2   2   79.54    2.37   6  1.3200
   4  -3   2   92.71    2.56   6  1.1900
   5  -1   2  159.13    4.33   6  1.0600
   4  -1   2   71.58    1.96   6  1.4100
   5   2   0  292.64    9.47   6  0.7800
   4  -5   3   63.60    2.90   6  1.1300
   5  -4   1  499.55   17.78   6  0.6400
   5  -2   3  129.58    4.26   6  1.1600
   5  -3   2  152.99    5.84   6  0.9300
   4   3   0   75.95    3.57   6  0.9800
   4  -5   2  121.07    5.07   6  0.8900
   3  -3   2   23.27    1.08   6  1.6100
   5  -5   3  157.15    6.14   6  0.9200
   4   1   1   40.31    2.02   6  1.2500
   6   0   2  222.33    8.67   6  0.8700
   5  -5   2  237.29   11.69   6  0.7500
   3  -2   2   20.56    1.09   6  1.8500
   5  -3   3   75.33    4.10   6  1.0900
   4  -3   1   46.73    3.63   6  0.9000
   5   0   0  121.60    9.94   6  0.7100
   5  -6   4   54.43    4.84   6  0.9600
   6  -3   3   79.80    8.10   6  0.8800
   5  -2   0   90.44   12.21   6  0.5900
   5   0   3   37.52    2.77   6  1.2300
   6   2   2   76.58    6.65   6  0.8900
   3   1   1    8.05    0.78   6  1.7700
   5  -1   3   28.41    2.94   6  1.2000
   5   1   3   27.53    2.30   6  1.2300
   5   3   0   56.42    6.76   6  0.7900
   6  -2   2   87.67    8.18   6  0.8000
   5   2   1   30.14    3.65   6  0.9600
   6   2   0  135.25   14.85   6  0.6500
   4  -3   3    4.94    1.66   6  1.4200
   2   1   0    2.43    0.37   6  1.9600
   7  -8   7  106.88   12.97   6  0.7900
   1   0   0    0.88    0.13   6  3.5900
   2  -6   6  558.05    4.45   6  2.0900
   2  -7   6  278.67    3.20   6  1.7700
   2 -10   9  597.10    6.56   6  1.3500
   2  -9   9  396.67    5.26   6  1.5400
   3  -5   5  249.78    2.99   6  1.8500
   3  -8  11  573.90    7.40   6  1.5500
   4  -7   9  526.95    6.86   6  1.4500
   3  -5   8  341.41    4.46   6  1.9700
   3 -11  10  695.13   10.05   6  1.1700
   3  -7   7  336.36    4.71   6  1.6200
   2  -4   4  153.33    2.31   6  2.6000
   2  -4   6  197.09    3.27   6  2.7300
   3  -6   9  205.61    4.04   6  1.8200
   2  -6   8  148.10    2.95   6  2.1500
   2  -8   8  107.07    2.79   6  1.6900
   3  -9   9  178.99    4.41   6  1.4000
   3  -8   8  168.60    4.16   6  1.5000
   4  -7   7  193.77    4.58   6  1.3700
   2  -5   6  111.66    2.52   6  2.4200
   3  -6   7  115.30    2.87   6  1.8100
   2  -7   9   94.62    2.51   6  1.9200
   3  -9   8  132.50    4.15   6  1.3400
   1  -2   2   85.38    1.95   6  5.1900
   2  -9   8   83.86    2.92   6  1.4700
   3  -8   9  130.02    4.02   6  1.5400
   3 -10   9  137.14    5.08   6  1.2500
   4  -7  11  158.77    4.84   6  1.4500
   2  -8  10   88.60    2.93   6  1.7300
   3 -10  10   99.21    4.57   6  1.3000
   3 -11  12  132.13    5.65   6  1.2300
   2  -7   8   58.54    2.24   6  1.9200
   3  -7  10   79.71    3.23   6  1.6800
   3  -8  10   82.64    3.64   6  1.5600
   3  -7   9   70.88    3.07   6  1.6900
   3  -5   7   48.47    2.06   6  1.9800
   3  -9  10   72.46    3.79   6  1.4300
   3  -8   7   40.03    2.53   6  1.4300
   2  -8   9   45.70    2.53   6  1.7300
   4  -9  10   75.84    5.38   6  1.2700
   2 -10  11   49.80    3.32   6  1.4300
   3 -10  14  109.79    5.13   6  1.3200
   1  -3   3   32.42    1.17   6  4.1700
   3 -10  12   77.79    4.82   6  1.3300
   4 -10  11   92.41    6.42   6  1.2000
   1  -3   4   31.44    1.37   6  4.2900
   3 -11  11   53.60    5.06   6  1.2100
   4 -10  14   71.46    6.74   6  1.2100
   4 -12  12   90.33    8.30   6  1.0500
   1  -5   6   14.16    0.94   6  2.8600
   3 -13  14  139.46    9.57   6  1.0700
   3 -14  14  106.04   11.89   6  0.9900
   5  -8  12   78.26    5.92   6  1.2100
   2  -6   7   19.94    1.76   6  2.1500
   4 -10  10   33.23    5.29   6  1.1700
   4  -7  10   23.77    3.14   6  1.4600
   5 -10  12   72.11    7.81   6  1.0900
   4 -14  12  116.48   12.34   6  0.8900
   5  -8  11   34.83    5.28   6  1.2100
   3 -15  14   71.66    8.91   6  0.9100
   3 -12  11   43.20    6.03   6  1.0900
   3  -6   8   16.62    1.96   6  1.8300
   4 -10  15   29.66    6.07   6  1.2000
   4 -10  12   43.55    6.14   6  1.2200
   4 -12  11   66.18    9.07   6  1.0200
   3  -6   6    9.40    1.41   6  1.7400
   4 -12  14   33.03    5.34   6  1.0700
   1  -2   3    7.81    0.80   6  5.4500
   4 -13  18   42.50    9.53   6  1.0000
   5  -9   9   33.24    6.02   6  1.0800
   6 -10  10   24.07    9.60   6  0.9200
   5 -13  18  112.74   17.05   6  0.9500
   4  -8   9   27.13    3.50   6  1.3400
   3 -13  18   37.61    8.33   6  1.0700
   2  -4   5    4.57    0.71   6  2.7500
   2   0   7  541.47    5.93   6  2.8200
   3  -1   9  464.50    6.39   6  2.0800
   2   0  10  345.62    5.22   6  2.2400
   2  -1  10  263.87    4.85   6  2.3000
   2   0   5  129.64    2.68   6  3.2800
   2  -2   6  138.68    3.01   6  3.1100
   3   0   8  142.32    3.48   6  2.1400
   3  -1   8  115.91    3.00   6  2.1900
   2  -2   9  129.15    3.32   6  2.5100
   2  -1   6  107.17    2.68   6  3.1400
   3   0   7   95.42    2.52   6  2.2400
   3  -1  13  125.29    4.36   6  1.6900
   3  -2   8   71.83    2.55   6  2.2000
   3  -3   9   67.54    2.89   6  2.0800
   4  -5  13  112.53    4.84   6  1.4900
   3  -3  13   91.84    4.19   6  1.7200
   2  -3  10   66.73    2.54   6  2.3200
   2   0   8   56.50    2.27   6  2.6000
   2  -1   5   51.67    1.95   6  3.3600
   2  -2   7   41.15    1.94   6  2.9100
   4  -5  14   68.34    4.92   6  1.4400
   3  -4  11   51.57    2.89   6  1.8700
   1  -1   5   38.18    1.80   6  4.6500
   5   0  12   62.07    4.95   6  1.3300
   4  -1  13   64.71    4.79   6  1.4900
   4  -4  13   53.62    4.49   6  1.5100
   3   0  12   43.06    3.38   6  1.7300
   4  -2  10   28.67    2.90   6  1.6900
   3  -4  12   43.28    3.31   6  1.7900
   2   0   6   24.33    1.46   6  3.0400
   1   0   4   27.52    1.58   6  5.1900
   2  -1   8   26.72    1.85   6  2.6800
   2  -3  12   34.58    2.49   6  2.0400
   4  -4  16   59.39    7.23   6  1.3600
   3   0  13   34.27    3.66   6  1.6500
   4   0  15   69.71    6.20   6  1.3500
   5  -3  14   43.21    6.63   6  1.3000
   5  -5  17   74.33    9.36   6  1.1800
   1   0   5   20.32    1.30   6  4.4500
   3   0   9   32.09    2.48   6  2.0300
   4  -1  10   22.60    2.77   6  1.6800
   2  -3   9   19.96    1.70   6  2.4800
   3  -2  16   51.28    5.38   6  1.4700
   3  -4  17   54.69    6.11   6  1.4200
   2  -2  10   27.31    2.22   6  2.3300
   4  -4  12   32.22    3.73   6  1.5600
   3  -1  11   15.11    2.47   6  1.8700
   4  -6  20  107.04   12.47   6  1.1700
   5  -7  19   61.16    9.94   6  1.1100
   4  -1  17   32.47    7.11   6  1.2700
   5  -4  17   42.27    8.65   6  1.1900
   3  -3  11   19.86    2.64   6  1.9000
   2  -1   9    8.80    1.67   6  2.4800
   4  -4  17   44.57    6.90   6  1.3000
   5  -2  18   34.09    9.77   6  1.1400
   6  -3  16   32.49    6.99   6  1.1000
   4   0   6  474.10    5.69   6  1.8000
   4   0   4  194.37    3.79   6  1.7400
   3  -3   5  137.67    2.44   6  2.2500
   3   0   5  156.84    2.83   6  2.3900
   3  -1   3   87.24    1.78   6  2.2800
   5  -1   5  135.22    3.24   6  1.3900
   4   0   7  118.35    2.90   6  1.7800
   4  -2   7  117.24    2.82   6  1.8000
   3  -2   5   72.59    1.91   6  2.3700
   4  -3   7   91.96    2.79   6  1.7600
   4   0   5   86.95    2.46   6  1.7900
   3  -3   6   54.34    1.62   6  2.2600
   4  -4   7   95.87    2.94   6  1.7000
   5  -5   7  172.90    5.28   6  1.3100
   4  -2   6   68.51    2.23   6  1.8000
   4  -1   6   51.45    2.13   6  1.8100
   5  -5  10   68.49    3.25   6  1.3600
   5  -5   8   64.79    3.47   6  1.3500
   5  -4   9   88.39    3.87   6  1.4000
   4  -2   4   24.19    1.35   6  1.6800
   1  -1   2   47.89    1.78   6  6.7600
   4  -1   5   32.56    1.71   6  1.7900
   5  -3  10   41.52    3.07   6  1.4200
   6  -2   6   71.42    4.23   6  1.1400
   5   0   5   55.22    3.28   6  1.3900
   2  -1   3   21.15    1.02   6  3.5800
   3   0   4   22.37    1.25   6  2.3900
   3  -2   6   22.19    1.37   6  2.3500
   4  -2   5   19.05    1.63   6  1.7600
   5  -1   6   24.49    2.15   6  1.4300
   2  -1   2   11.32    0.59   6  3.3500
   6  -1   7   43.74    3.73   6  1.1900
   4  -4   8   32.04    2.15   6  1.7000
   2  -2   4   12.35    0.78   6  3.3900
   7  -1   8   57.99    6.17   6  1.0200
   7  -3   8   97.70    7.11   6  1.0000
   6  -2   8   43.48    4.34   6  1.2000
   5  -5   6   28.21    2.59   6  1.2600
   6  -6   9   37.86    4.47   6  1.1100
   5  -5   9   34.81    3.78   6  1.3600
   3   0   3   18.79    1.18   6  2.3100
   7  -3  10   70.09    7.55   6  1.0300
   5   0   7   32.16    2.61   6  1.4400
   6  -2   7   28.49    3.80   6  1.1800
   6  -5  11   44.07    4.49   6  1.1700
   6  -2   9   44.74    4.93   6  1.2100
   3  -1   4   11.29    0.94   6  2.3900
   6  -4  10   29.85    4.50   6  1.1900
   6   0   7   34.63    3.58   6  1.1900
   5  -1   7   18.46    2.36   6  1.4500
   4  -2   8   23.27    2.81   6  1.7800
   5  -3   9   18.12    3.04   6  1.4300
   4  -1   4    6.38    1.29   6  1.7300
   2   0   3    9.47    0.78   6  3.5900
   6  -1  10   44.24    5.08   6  1.2100
   5  -4  10   10.27    2.61   6  1.4000
   3  -1   5    5.79    0.98   6  2.4100
   6  -1  11   27.81    5.13   6  1.2000
   4  -3   8   10.37    1.88   6  1.7500
   5  -1   8   12.66    2.04   6  1.4400
   2  -1   4    7.78    1.11   6  3.5500
   4  -4   6    1.43    0.62   6  1.6300
   1  -5  17   30.69    1.92   7  1.5300
   1   3   9  492.69    5.82   7  1.4800
   2   0  10  506.21    5.52   7  1.7700
   1   2   5  145.29    1.85   7  2.2400
   1   2  11  418.11    6.06   7  1.5100
   1   3   8  235.27    3.71   7  1.5600
   2   2   9  237.31    4.33   7  1.5100
   1   1   8  175.56    3.22   7  2.1400
   0   1   5  153.92    2.58   7  3.4100
   2   1   9  191.83    3.73   7  1.7100
   2   3   9  206.28    4.59   7  1.3200
   0   2   7   87.37    2.05   7  2.1700
   0   3   8   84.72    2.55   7  1.6700
   1   2   6   53.79    1.66   7  2.1100
   0   0   4  107.11    2.53   7  5.4100
   2   5  12  319.72   11.52   7  0.9500
   2   2  10  116.22    4.49   7  1.4400
   1   0  11  105.66    3.44   7  1.8500
   2  -1  14  140.83    5.22   7  1.4600
   0   1  13  120.49    5.17   7  1.5300
   1   0   7   49.11    1.74   7  2.7300
   0   4  10   65.37    3.84   7  1.2900
   1   2  19  286.48   16.21   7  0.9900
   0   2   9   32.72    2.59   7  1.8400
   0   2  15   97.06    7.14   7  1.2400
   0   1   9   38.03    2.13   7  2.1200
   1   2  12   46.40    4.68   7  1.4100
   0   1  18  177.62   10.43   7  1.1400
   3   4  14  195.20   14.84   7  0.9100
   2   2   7   18.54    1.75   7  1.6500
   2   3  14  121.29    9.60   7  1.0800
   1   0   5   25.56    1.20   7  3.5300
   2   1  17  101.22   10.64   7  1.1000
   1   1  10   38.60    2.81   7  1.8100
   2   0  11   25.92    3.19   7  1.6500
   1   3  11   35.33    4.55   7  1.3400
   2  -1  13   46.75    3.79   7  1.5600
   1   4  13   58.68    8.19   7  1.0900
   1   3  13   45.44    6.44   7  1.2100
   1   4  16  123.11   13.94   7  0.9700
   2   0  13   26.96    4.17   7  1.4500
   2   2   8   25.87    2.47   7  1.5800
   1   2  17  106.52   10.47   7  1.0800
   2   3  17  193.14   15.85   7  0.9600
   2  -1  19  121.92   10.44   7  1.1100
   0   1   3   10.72    0.61   7  4.7000
   2   2  15   81.68   10.28   7  1.1200
   1   0  12   18.04    3.50   7  1.7100
   0   0  16   71.92    5.59   7  1.3600
   1   4  10   28.28    4.26   7  1.2300
   0   0  12   33.74    2.90   7  1.8100
   1   2  13   23.63    3.65   7  1.3300
   1   5  13   37.34    6.45   7  0.9800
   1   1  11   21.64    3.35   7  1.6800
   3   2  18  149.21   18.45   7  0.9200
   0   2  11   14.62    3.32   7  1.5900
   0   4  19  131.08   22.51   7  0.8800
   2   1  15   53.48    7.64   7  1.2100
   0   0   5   13.09    1.00   7  4.3300
   0   3   4  444.13    2.68   7  1.8700
   1   2   3  324.08    2.14   7  2.3300
   1   1   1   72.20    0.60   7  2.6700
   2   4   7  948.53    7.16   7  1.1800
   0   4   3  275.52    3.04   7  1.0000
   2   2   2  132.98    1.42   7  1.3400
   1   3   5  309.38    2.73   7  1.7200
   2   3   3  203.58    2.46   7  1.1800
  -1   5   7  564.86    6.42   7  1.0900
   2   4   6  370.61    4.95   7  1.1700
   1   2   1   38.15    0.64   7  1.1500
   0   3   3   75.05    1.08   7  1.6900
   1   4   3  118.12    2.57   7  0.9900
   2   3   2  162.23    3.00   7  0.9000
   0   5   6  228.43    4.45   7  1.1000
   1   2   2   38.30    0.67   7  2.0300
   1   3   3   58.42    1.20   7  1.5300
  -1   5   8  280.15    5.33   7  1.1100
  -2   5   5  727.08   14.11   7  0.7300
   0   5   5  162.34    4.01   7  1.0100
   2   5   4  645.99   13.16   7  0.7600
  -1   4   6   99.66    2.35   7  1.3500
   1   5   8  259.61    5.80   7  1.0900
   2   5   8  373.81    7.96   7  1.0000
  -2   7   7 1586.53   33.97   7  0.6000
   2   3   5   90.12    2.13   7  1.4100
   0   4   5   63.85    1.81   7  1.3900
  -1   5   5  110.30    4.09   7  0.9200
   1   5   5  121.39    4.23   7  0.9800
   0   5   8  181.54    4.79   7  1.1400
  -1   5   4  311.25    9.57   7  0.7200
   1   5   3  113.83    6.79   7  0.6300
   1   6   7  317.25    9.57   7  0.8800
  -1   2   2   11.68    0.41   7  1.5500
   2   5   6  161.56    6.30   7  0.9500
   0   4   4   27.77    1.55   7  1.2700
  -1   6   8  260.56    8.13   7  0.9100
   1   5   6  101.42    4.21   7  1.0600
   2   4   4   82.87    3.93   7  1.0200
   1   3   4   30.89    1.19   7  1.6900
   3   3   3   78.60    3.75   7  0.8900
   0   5   7  122.86    4.09   7  1.1300
  -1   4   3   64.52    4.12   7  0.7600
   3   3   2  187.41    9.10   7  0.6800
   2   5   7  195.93    6.51   7  0.9800
   2   4   5   61.86    3.13   7  1.1200
  -1   5   9  143.05    5.07   7  1.1100
   3   4   7  125.45    5.45   7  1.0000
   3   4   6  104.54    5.06   7  0.9700
   3   4   5   95.03    5.49   7  0.9200
   0   7   6  326.58   19.83   7  0.6500
   3   4   4  104.58    6.63   7  0.8300
   0   1   1   13.36    0.41   7  5.0400
  -3   6   6  344.73   23.78   7  0.5100
   4   3   2  121.97   15.74   7  0.5300
  -1   6   7   78.49    7.08   7  0.8600
  -2   7   9  160.30   14.71   7  0.7200
  -2   5   6   78.73    5.31   7  0.8700
   0   7   7  162.70   15.24   7  0.7200
   4   5   5  183.36   16.79   7  0.6300
   3   6   4  220.69   22.38   7  0.5100
   4   4   4  193.42   15.11   7  0.6700
   1   4   7   11.90    2.05   7  1.3300
   0   7   9   89.89   11.97   7  0.8000
   1   5   7   33.02    4.32   7  1.0900
   0   8   8  241.68   21.14   7  0.6300
   2   7  11   61.83   15.76   7  0.7500
  -1   8  10   36.20   17.42   7  0.6700
   0   3   5    5.01    0.92   7  1.9000
   1  -7   0 1017.21    6.69   7  1.1100
   0  -9   2  729.00    5.48   7  1.4000
   0  -2   0  174.67    1.33   7  3.4700
  -1  -5   1  329.72    2.68   7  1.7200
  -2  -6   1  875.70    8.55   7  0.9200
   1  -6   0  134.53    2.29   7  1.3000
   0  -4   1  106.36    1.56   7  3.3200
   0 -10   2  253.75    4.68   7  1.2100
  -1  -7   1  158.99    3.08   7  1.2100
  -2  -8   3  248.67    4.33   7  1.3700
   0 -10   1  568.68   10.22   7  0.9500
  -2  -7   2  165.70    3.70   7  1.2100
   0  -5   0   66.11    1.50   7  1.4000
   0  -4   0   28.66    0.74   7  1.7400
  -2  -8   2  255.40    5.78   7  1.0700
  -2 -11   3  475.89    9.74   7  0.9600
  -2 -11   4  259.80    5.82   7  1.1300
  -1  -9   2  145.49    3.85   7  1.2100
  -1  -8   1  110.74    3.87   7  1.0400
   1  -5   0   20.12    0.85   7  1.5500
   1 -10   0  695.00   18.15   7  0.7600
   2  -6  -1  477.19   11.78   7  0.7100
   0  -5   1   36.91    0.93   7  2.4100
  -1  -6   1   69.49    2.04   7  1.4200
  -3  -9   2  570.35   16.38   7  0.7100
  -1 -10   1  371.11   14.20   7  0.8200
   1 -10   1  113.58    5.24   7  1.0100
  -1 -10   3   89.67    3.61   7  1.2900
   1  -7  -1  426.96   13.09   7  0.6600
  -4  -8   3  513.63   18.64   7  0.7100
  -1  -9   0  186.66   13.49   7  0.6300
   0  -9   1   53.34    3.74   7  1.0900
   1  -8   0   50.20    3.85   7  0.9700
  -1  -4   1   14.24    0.67   7  2.1400
  -2 -10   2  214.38   11.52   7  0.8600
  -3 -11   4  173.84    9.46   7  0.9200
   2 -11  -1  565.42   35.72   7  0.5200
  -1 -11   1  301.89   19.05   7  0.7300
  -3  -9   1  396.82   27.53   7  0.5200
   1 -12   1  199.34   12.89   7  0.8000
   0 -12   3   59.78    4.64   7  1.1100
  -3  -9   3  183.66    9.35   7  0.9100
  -4  -8   2  514.29   30.76   7  0.5300
   2 -10   0  162.74   10.75   7  0.7700
  -2  -7   3   14.83    1.60   7  1.5600
   0  -9   0  132.32   10.50   7  0.7700
   0 -11   2   53.41    5.09   7  1.0600
  -3 -11   3  133.14   17.07   7  0.7700
   0  -8   1   16.00    1.88   7  1.2700
  -2 -13   4   63.71    9.00   7  0.9200
   1 -13   3   26.63    5.42   7  1.0200
   0 -12   2   51.23   10.49   7  0.9300
   0 -11   7 1106.47    9.30   7  1.8500
  -1 -10   5  625.90    6.54   7  1.7100
  -1  -7   4  461.60    4.65   7  2.4500
  -2 -10   5  569.23    6.70   7  1.4500
  -1 -10   6  496.54    5.95   7  1.8600
  -1  -8   4  317.36    3.84   7  2.0600
   0 -10   4  341.44    4.36   7  1.6800
  -1 -10   4  342.56    5.42   7  1.5200
  -1  -9   4  191.89    3.31   7  1.7600
  -2 -11   6  282.01    5.38   7  1.4300
  -1  -7   3  158.26    2.75   7  2.1000
  -1 -12   5  296.64    5.55   7  1.3200
  -1  -9   6  201.55    4.21   7  2.1200
  -1  -7   5  173.15    3.57   7  2.6900
  -1  -6   5  151.21    3.16   7  3.1600
  -1 -12   6  203.77    5.55   7  1.4500
  -1 -11   8  198.34    5.01   7  1.8200
  -1  -6   4  119.70    2.66   7  2.9500
   0  -9   6  141.49    3.70   7  2.2900
  -2 -15  10  362.27   10.51   7  1.2400
   0  -5   3  132.75    3.03   7  3.9900
   0 -10   7  116.16    3.31   7  2.0900
   0 -13   7  167.61    5.78   7  1.4800
   0  -5   2   46.74    1.29   7  3.3500
   0 -11   4   82.50    3.81   7  1.4500
  -2 -12   8  152.65    6.03   7  1.4800
   0  -7   3   45.75    1.68   7  2.4700
  -2 -19  10  465.64   25.53   7  0.9100
  -1 -11   5   62.72    4.34   7  1.5000
   0  -8   4   42.37    1.92   7  2.3200
   1 -14   6   71.60    5.25   7  1.2600
  -1 -13   8   90.74    5.48   7  1.4800
  -1 -10   7   52.47    3.06   7  1.9600
  -2 -15   9  109.03   10.43   7  1.1900
  -2 -16  12  133.56    9.56   7  1.2200
  -1  -9   5   34.69    2.32   7  1.9700
  -2 -13   7   42.49    5.51   7  1.2700
   1 -17   7  131.53   11.10   7  1.0200
   1 -18   9  155.55   13.16   7  1.0500
   1 -18  12  114.17    9.65   7  1.1500
   0 -10   6   31.95    2.74   7  2.0000
   0 -19  11  114.19   13.71   7  1.0400
  -2 -13   6   45.02    5.70   7  1.1600
   1 -18  10  181.65   12.78   7  1.0900
   0 -18   7  176.48   14.93   7  0.9200
  -2 -17  11  118.27   12.56   7  1.1100
  -1 -17   8  129.02   12.82   7  1.0200
  -1 -13   7   35.20    5.17   7  1.4000
  -2 -21  16  212.22   23.24   7  0.9600
   0 -16   6   93.17    9.20   7  1.0100
  -2 -12   9   25.27    3.74   7  1.5500
  -1 -12   8   29.50    3.32   7  1.6400
  -1  -8   6   19.61    1.93   7  2.4400
   0  -3   2   22.60    1.66   7  6.8500
   1 -15   6   42.87    6.20   7  1.1400
   1 -19   9  111.44   15.20   7  0.9700
  -1 -14   9   30.57    5.71   7  1.4000
   0 -13   5   27.66    4.57   7  1.2600
  -1 -13   6   18.62    3.26   7  1.3000
  -3 -15  10   43.78    9.53   7  1.1200
   1 -18  11   77.40    9.66   7  1.1300
   0 -17  10   91.75    9.49   7  1.1700
  -2 -13   9   29.04    5.49   7  1.4100
  -1 -18  10   87.39   10.82   7  1.0500
   0 -10   5    9.01    1.52   7  1.8600
  -3 -20  15   60.61   16.41   7  0.9500
  -1  -9   9  529.05    5.66   7  2.2500
   0  -6   7  303.40    4.48   7  3.3500
  -1  -9  11  349.86    5.25   7  2.1400
   0 -10  12  301.01    5.32   7  1.9900
  -1  -8   9  175.32    3.48   7  2.4500
   0  -5   4  154.15    2.79   7  4.2500
   0 -10   9  198.11    4.19   7  2.1400
  -1  -8  11  218.78    4.32   7  2.2700
   0  -8   7  121.79    2.89   7  2.6700
  -1 -12  12  140.48    5.03   7  1.7200
   0  -7   6   71.51    2.05   7  3.0500
  -1 -15  13  147.72    6.53   7  1.4000
  -1  -7   9   83.52    2.84   7  2.6500
  -1 -16  16  217.26   10.55   7  1.3000
  -2 -15  16  158.83    8.48   7  1.3200
  -1  -8  10   80.25    3.03   7  2.3700
  -1  -9  10   48.15    2.96   7  2.2100
  -2 -14  15  139.28    7.03   7  1.4000
   1 -16  16  154.91    8.95   7  1.3100
   0 -13  17  121.38    7.01   7  1.4700
   0  -4   4   56.03    2.10   7  5.2500
  -1 -14  18  137.80    8.33   7  1.3700
  -1 -13  15  101.13    6.49   7  1.5400
   1 -16  13   82.33    6.31   7  1.3300
   0 -11  14   64.48    4.42   7  1.7600
  -2 -14  16  118.59    8.06   7  1.3900
  -1 -17  17  123.52   10.98   7  1.2300
  -1 -12  17   73.39    5.58   7  1.5100
  -1 -15  17  133.42    8.30   7  1.3500
  -1  -8  12   36.07    2.50   7  2.1600
   0  -3   3   37.97    1.93   7  6.9900
   1 -14  16  108.14    7.16   7  1.4300
  -1 -11  13   54.65    4.15   7  1.7900
   1 -14  12   65.48    4.69   7  1.5100
  -1  -8   8   24.90    1.83   7  2.5000
  -2 -15  19  148.61   11.66   7  1.2600
   0  -7   9   28.71    2.02   7  2.7500
   0 -11  13   42.12    4.41   7  1.8200
  -2 -17  18   86.35   10.01   7  1.1800
  -2 -16  21   85.97   12.27   7  1.1700
   0  -8  11   26.39    2.38   7  2.3200
  -2 -16  16   85.29    8.50   7  1.2500
  -1 -10  12   22.76    3.10   7  1.9500
   0  -5   6   21.91    1.57   7  3.9700
   0 -11   9   23.66    2.45   7  1.9400
  -1 -11  12   26.52    4.08   7  1.8400
  -1 -16  19   62.06   10.91   7  1.2400
   0 -16  13   48.72    7.74   7  1.3300
  -2 -16  20   79.60   12.90   7  1.1900
   1 -16  14   70.86    7.94   7  1.3300
   0  -8  10    7.68    2.04   7  2.4400
  -1 -16  21   82.78   11.28   7  1.1900
   0 -14  16   74.20    7.06   7  1.4500
  -1  -7   7   13.14    1.44   7  2.8100
   0 -10  13   17.38    3.06   7  1.9100
   2   1   5  808.05    4.20   7  2.1300
   2   0   7  944.21    5.71   7  2.2000
   3  -2   7  587.40    4.72   7  2.0100
   3  -1   9  729.58    6.31   7  1.7100
   3   1   8  548.71    5.23   7  1.4800
   3   1   7  450.42    4.29   7  1.5300
   2   0   5  211.73    2.38   7  2.5100
   3  -1   6  213.66    2.78   7  1.9400
   3  -3   8  269.44    3.49   7  2.0100
   3  -1   7  226.81    3.12   7  1.8700
   4  -2   7  239.95    3.54   7  1.5400
   3   0   8  190.99    3.12   7  1.6400
   4   0   7  238.84    3.98   7  1.3300
   3   0   7  159.44    2.72   7  1.7100
   2  -1   6  174.27    2.62   7  2.6500
   2  -2   6  161.51    2.46   7  2.8600
   4  -2   6  155.36    2.72   7  1.5400
   3  -1   8  176.53    3.24   7  1.7900
   3   1   9  148.35    3.50   7  1.4300
   2  -1   5   96.11    1.88   7  2.8500
   3  -2   8  123.00    2.74   7  1.9200
   2   0   4   52.06    1.15   7  2.6300
   3   0   6   74.55    1.88   7  1.7600
   4   1  11  239.90    6.42   7  1.1300
   4   0   9  132.29    3.79   7  1.2900
   2  -1   3   44.35    0.99   7  3.0700
   4  -1   8  105.03    3.30   7  1.4200
   4   0   8  103.72    3.47   7  1.3200
   3  -3   9   85.97    2.39   7  1.9100
   3  -3   7   52.89    1.73   7  2.1000
   4  -1   9   79.37    3.52   7  1.3900
   4  -3  13  126.00    5.23   7  1.3300
   3  -2   6   29.44    1.34   7  2.0800
   2  -1   8   33.94    1.51   7  2.2500
   3   0  12   65.01    3.65   7  1.3600
   5  -3  10   75.54    4.47   7  1.2300
   5  -2  12  102.76    6.68   7  1.1300
   4  -1  13   80.06    5.85   7  1.2100
   2   0   6   24.82    1.18   7  2.3500
   3  -1   5   18.17    1.03   7  1.9700
   4  -2  10   44.99    2.87   7  1.4300
   2  -1   4   17.47    0.86   7  3.0100
   5   1  13  151.97   10.27   7  0.9400
   1   0   2   17.04    0.72   7  5.2400
   4  -2   8   42.25    2.62   7  1.5100
   2  -2   5   19.11    0.91   7  3.0800
   5  -5  12   53.12    4.08   7  1.2500
   4  -4  12   43.60    3.43   7  1.4300
   4  -3   9   29.15    2.55   7  1.5400
   5   1  10   46.25    6.63   7  0.9800
   6  -2   9   83.58    6.61   7  0.9900
   2  -1   7   16.96    1.18   7  2.4400
   5  -1   8   35.82    3.92   7  1.1400
   5   0  12   90.96    9.13   7  1.0200
   7  -3  10   99.63   11.06   7  0.8600
   4  -3   8   14.65    1.90   7  1.5800
   5  -3   9   25.35    3.66   7  1.2500
   4   1   9   24.80    2.88   7  1.1900
   5  -4  14   44.23    6.41   7  1.1500
   5  -5  13   38.42    4.71   7  1.2200
   6  -3   9   21.52    5.54   7  1.0300
   5  -3  14   55.82    7.27   7  1.1200
   3  -1  11   15.17    2.20   7  1.5300
   4  -2  11   32.82    3.70   7  1.3800
   1  -1   3    8.31    0.67   7  5.7100
   6  -1  10   67.44    8.31   7  0.9400
   2  -1   9    9.37    1.38   7  2.0700
   6  -3  12   69.54    9.32   7  1.0000
   4  -4  11   16.37    2.33   7  1.4900
   6   2  14  176.35   20.66   7  0.7700
   5  -4  17   43.28    6.24   7  1.0400
   1   0   3    4.65    0.48   7  4.7100
   2  -2   0  443.60    2.16   7  1.5400
   2   0   1  437.63    2.17   7  1.9000
   2  -3   0  322.01    1.89   7  1.5600
   3   0   2  466.17    3.26   7  1.4300
   3  -3   1  336.36    2.84   7  1.4800
   3   0   1  330.23    2.95   7  1.0800
   2  -2   1  245.17    2.05   7  2.5000
   4  -1   3  396.56    4.04   7  1.2400
   4  -7   2  570.35    6.24   7  1.1500
   3  -4   1  192.21    2.35   7  1.4600
   3  -1   1  186.75    2.12   7  1.2900
   4  -7   0 1282.70   16.44   7  0.7600
   3  -2   1  167.04    2.05   7  1.4300
   1  -1   0   47.65    0.57   7  3.0800
   4  -4   3  287.71    3.62   7  1.4200
   4  -2   4  226.04    3.08   7  1.4500
   2  -1   2  121.22    1.63   7  2.9000
   3  -2   0  108.36    2.66   7  0.9500
   4  -2   1  178.31    4.29   7  0.9400
   3  -3   0   74.36    2.09   7  1.0300
   5  -4   4  245.51    5.20   7  1.1500
   5  -4   1  444.96   11.76   7  0.7700
   4  -2   2   99.56    2.94   7  1.1700
   4   1   2  193.35    5.62   7  0.8100
   4  -5   2  114.88    2.87   7  1.2400
   4  -3   2   94.65    2.44   7  1.2300
   5  -2   4  174.71    5.01   7  1.0700
   4  -6   2   95.03    3.12   7  1.2000
   5  -5   2  235.63    6.94   7  0.9400
   4  -5   1  112.59    3.87   7  1.0300
   4  -1   2   90.97    2.89   7  1.0800
   5  -3   4  137.26    4.43   7  1.1200
   2  -3   1   29.66    0.82   7  2.4000
   5  -5   3  143.96    5.08   7  1.0600
   5  -8   3  167.13    6.06   7  1.0000
   4  -5   3   70.10    2.21   7  1.4100
   5  -2   3  141.93    5.57   7  0.9700
   4  -3   1   75.11    3.42   7  1.0100
   4  -1   1  114.31    5.24   7  0.8500
   3  -5   2   27.64    1.27   7  1.7100
   5  -6   1  289.02   10.75   7  0.7900
   5  -3   2  115.89    6.18   7  0.8900
   4  -4   0  125.65    6.98   7  0.7700
   3  -3   2   24.00    1.12   7  1.8300
   5  -3   3   86.66    4.84   7  1.0200
   5  -8   2  148.47    7.41   7  0.8900
   3  -2   2   22.40    1.02   7  1.7800
   5  -1   2  108.09    7.68   7  0.7800
   4  -4   1   42.47    2.72   7  1.0300
   5  -1   4   32.55    3.42   7  1.0000
   5  -5   4   21.89    2.90   7  1.1600
   5  -1   3   20.99    4.69   7  0.9000
   3  -4   2    5.02    0.99   7  1.8000
   4  -3   3   10.85    1.37   7  1.4000
   5  -7   3   45.10    4.59   7  1.0400
   5  -6   0  125.41   14.91   7  0.6300
   5   0   3    9.34    3.80   7  0.8200
   3  -1   2    3.57    0.68   7  1.6400
   5  -4   3    6.20    1.79   7  1.0600
   7  -9   3   98.61   19.24   7  0.6700
   7  -3   5  138.42   13.32   7  0.7400
   8  -6   7   97.48   14.85   7  0.7300
   6  -3   3   52.55    9.18   7  0.7800
   8  -6   5  116.95   21.31   7  0.6600
   7  -5   6   67.48   10.47   7  0.8300
   2 -11   5 1118.93    8.19   7  1.5500
   2  -7   3  417.03    3.93   7  2.1000
   2  -7   4  422.93    4.38   7  2.3100
   2  -9   6  460.74    5.09   7  2.0300
   3 -10   5  441.51    5.10   7  1.5200
   2  -8   3  282.31    3.28   7  1.8300
   1  -6   4  388.08    4.27   7  3.2300
   2 -10   4  286.75    4.21   7  1.5900
   2  -7   5  242.26    3.50   7  2.4300
   2 -11   4  226.36    3.90   7  1.4100
   3 -10   7  243.46    4.41   7  1.6600
   1  -8   5  161.13    2.64   7  2.4700
   1  -9   6  177.50    3.19   7  2.2500
   3  -9   4  158.72    3.32   7  1.5400
   2  -8   6  156.84    3.11   7  2.2500
   3 -11   6  208.98    4.68   7  1.4800
   2 -10   7  184.34    3.80   7  1.8900
   4 -11   5  258.22    6.36   7  1.2100
   4 -11   6  226.87    5.45   7  1.2900
   2 -10   5  122.90    2.92   7  1.7300
   2 -14   9  185.10    5.23   7  1.4100
   3  -9   5  111.70    2.99   7  1.6600
   3 -12   8  171.03    5.09   7  1.4700
   3 -12   7  171.81    5.36   7  1.4300
   2 -12   6  143.12    4.28   7  1.4900
   1  -5   2   52.65    1.29   7  3.1700
   3 -12   5  166.41    5.72   7  1.2700
   3 -16   9  231.91    9.48   7  1.1400
   1  -4   3   82.91    2.23   7  4.4800
   2 -10   6   79.03    3.06   7  1.8300
   4 -15   8  248.85    9.51   7  1.0900
   3 -16  10  211.95    9.78   7  1.1700
   1  -4   2   60.33    1.75   7  4.0600
   3 -16   8  179.18    8.46   7  1.0900
   2 -11   7   66.90    3.07   7  1.7200
   2 -15   7  105.21    5.78   7  1.1900
   2  -8   4   37.47    1.94   7  2.0400
   2  -8   5   46.14    2.12   7  2.1700
   3 -12   9   69.91    3.90   7  1.5000
   3 -14   6  102.11    6.54   7  1.1500
   2 -14   8   60.45    4.21   7  1.3600
   2 -12   8   61.03    3.35   7  1.6200
   4 -14  11   68.68    5.40   7  1.2300
   2 -17  11  117.31    7.78   7  1.1800
   2 -13   5   50.47    4.78   7  1.2500
   1  -9   4   24.94    1.47   7  1.9700
   3 -15  10   91.17    6.99   7  1.2500
   3 -13   5   77.46    5.56   7  1.1600
   2 -12   5   35.67    3.39   7  1.3900
   3 -16  11   72.15    6.91   7  1.2000
   3 -11   5   33.30    3.35   7  1.3900
   3 -14   9   46.15    5.55   7  1.3100
   2 -17  10   86.15    8.06   7  1.1500
   4 -14  10   53.09    5.94   7  1.2200
   3 -17   6  108.13   11.59   7  0.9100
   1  -3   2   18.12    1.05   7  5.1900
   3  -9   6   26.61    2.11   7  1.7400
   3 -19   7  140.47   15.38   7  0.8400
   2 -15   6   50.47    5.96   7  1.1200
   3 -14   5   29.84    5.65   7  1.0700
   3 -13   9   20.07    4.34   7  1.4000
   5 -16   7   46.04   12.52   7  0.8900
   5 -19  13  124.28   14.17   7  0.9200
   3 -11   7    7.99    1.83   7  1.5400
   3 -17  10   76.89    8.19   7  1.1000
   2 -19  11   41.91    8.88   7  1.0300
   2  -9   4   10.81    1.68   7  1.7900
   4 -14   9   19.22    4.10   7  1.1900
   3 -10   8   14.00    1.99   7  1.6900
   3 -12   6   37.64    4.47   7  1.3600
   3 -17   7   68.32    9.86   7  0.9700
   3 -18  12   42.96    6.89   7  1.0800
   5 -17  11   90.04   12.55   7  0.9700
   5 -14   7   66.64    8.91   7  1.0000
   4 -20   7  158.26   22.44   7  0.7500
   3 -13   7   15.52    3.33   7  1.3200
   3 -13   6   16.67    3.50   7  1.2500
   1  -6   3    6.51    0.76   7  2.9700
   2  -6   6  488.57    4.87   7  2.6800
   2  -4   7  432.79    5.59   7  2.7800
   3  -8  11  517.23    7.38   7  1.7700
   2  -6  10  370.70    5.31   7  2.2400
   2  -7  12  231.05    4.66   7  1.9600
   3  -6  10  203.77    4.23   7  1.9000
   2  -4   6  156.32    2.97   7  2.9600
   3  -6   9  173.17    3.76   7  1.9800
   2  -6   8  152.25    3.42   7  2.5000
   2  -9  13  206.77    5.35   7  1.7900
   2  -9  11  170.77    4.34   7  1.9400
   1  -4   6  154.79    3.44   7  3.8400
   3  -9  18  286.73    8.08   7  1.3200
   1  -3   6  130.68    3.05   7  3.9400
   2 -10  13  166.91    4.86   7  1.7400
   2  -6   9  117.30    3.33   7  2.3700
   3  -8   9  114.86    3.53   7  1.8700
   2  -5   6   92.53    2.54   7  2.8600
   2  -7   9  105.96    3.35   7  2.2900
   2 -11  14  146.61    5.51   7  1.6200
   2  -8  10  116.10    3.97   7  2.1100
   3 -11  12  137.86    5.09   7  1.5600
   3  -8  10   87.17    3.65   7  1.8300
   2  -6  12   86.53    3.13   7  1.9800
   3 -10  14  127.39    5.78   7  1.5300
   2  -7  10   91.45    3.32   7  2.1900
   1  -3   5   79.46    2.61   7  4.4600
   3  -9  10   70.78    3.37   7  1.7600
   2 -10  12   82.16    3.68   7  1.8000
   4  -9  16  153.34    7.31   7  1.3000
   3  -7  10   79.12    3.32   7  1.8700
   3  -7   9   74.22    2.97   7  1.9400
   4 -12  12   97.24    5.12   7  1.3500
   2  -7   8   53.33    2.56   7  2.3800
   1  -5   7   47.72    2.07   7  3.3400
   3  -9  14   79.67    5.31   7  1.5600
   2  -8   9   41.99    2.44   7  2.1800
   2  -9  12   66.90    3.54   7  1.8700
   2  -8  12   50.42    3.14   7  1.9300
   4 -13  15  110.13    7.60   7  1.2500
   3 -10  12   83.27    4.72   7  1.6200
   3  -8  16   57.64    4.92   7  1.4400
   1  -3   3   28.00    1.33   7  5.3500
   4  -8  14   80.00    5.74   7  1.4000
   4 -10  12   52.80    4.93   7  1.4300
   4 -14  15   70.76    6.96   7  1.2100
   1  -3   4   27.74    1.52   7  4.9900
   4  -9  14   61.33    5.70   7  1.3900
   3  -7  11   37.60    3.21   7  1.8100
   3  -6  11   23.58    2.38   7  1.8100
   3 -10  15   53.85    5.72   7  1.4800
   4 -10  14   79.95    6.85   7  1.3600
   2  -5   8   18.82    1.63   7  2.5700
   3  -9  11   27.87    3.24   7  1.7200
   2  -6   7   17.33    1.53   7  2.6100
   4 -12  14   51.68    6.81   7  1.3100
   1  -5   6   16.36    1.23   7  3.5900
   3 -12  14   19.21    3.12   7  1.4400
   3 -14  17   38.84    7.54   7  1.2600
   5 -13  18   92.31   11.93   7  1.0800
   4  -8  13   38.27    4.38   7  1.4400
   3 -10  17   29.20    6.02   7  1.3600
   4 -10  15   33.34    6.51   7  1.3200
   4 -12  13   66.28    6.22   7  1.3300
   3  -9  12   21.17    3.87   7  1.6700
   2  -5   9   15.15    1.59   7  2.4000
   3 -15  18   19.93    4.68   7  1.1900
   1  -6   8    8.28    1.22   7  2.9100
   1  -4   5    6.45    0.94   7  4.2000
   1  -2   3    3.39    0.55   7  5.9200
   4  -7   9  371.06    5.26   7  1.6100
   3  -3   5  177.65    2.51   7  2.2000
   3  -7   7  266.85    4.26   7  2.0100
   4  -3   5  142.32    2.56   7  1.5800
   2  -4   4  117.26    2.25   7  3.1500
   3  -7   6  133.74    2.88   7  2.0000
   5  -5   7  186.96    4.44   7  1.3100
   5  -4   7  128.69    3.49   7  1.2900
   4  -4   7   75.08    2.32   7  1.6500
   3  -6   7   85.99    2.38   7  2.0900
   3  -5   5   72.13    1.96   7  2.1700
   4  -7   7  103.39    3.29   7  1.6200
   5  -4   6   91.89    3.43   7  1.2700
   4  -6   9   92.61    3.14   7  1.6200
   4  -9   7   84.55    2.88   7  1.5000
   5  -5   8   81.22    3.82   7  1.3200
   4  -6   6   71.83    2.43   7  1.6400
   3  -4   5   46.22    1.55   7  2.2100
   4  -6   5   61.99    2.43   7  1.5800
   2  -3   4   41.19    1.39   7  3.2900
   5  -6   6   78.19    3.38   7  1.2900
   4  -5   5   61.58    2.29   7  1.6200
   4  -6   8   47.03    2.64   7  1.6500
   1  -2   2   55.90    1.93   7  6.2800
   6  -9  11  160.72    7.86   7  1.1000
   3  -4   4   34.62    1.48   7  2.1600
   4  -6   7   42.49    2.45   7  1.6500
   5  -6   9   57.85    4.15   7  1.3300
   5  -7  10   57.37    4.36   7  1.3200
   4  -8   7   42.90    2.91   7  1.5600
   6  -9   9  107.45    6.66   7  1.0900
   6  -7  10   85.10    6.09   7  1.1100
   2  -3   3   23.92    1.04   7  3.2600
   5  -8  12   55.09    4.39   7  1.2800
   3  -5   7   32.15    2.35   7  2.1400
   7  -8   9  145.29   11.77   7  0.9300
   4  -8   6   24.38    1.94   7  1.5300
   4  -8   9   26.92    2.35   7  1.5700
   5  -7   6   25.19    2.69   7  1.2700
   5  -5   6   19.46    2.80   7  1.2800
   4  -5   8   15.08    2.05   7  1.6500
   5  -7   9   32.56    2.96   7  1.3300
   5  -6   8   32.66    2.49   7  1.3300
   7  -8   8   59.48    8.19   7  0.9100
   6  -7   8   38.20    5.02   7  1.0900
   5 -10  11   37.03    4.21   7  1.2600
   5 -11  11   39.09    4.15   7  1.2300
   5  -9  11   25.59    3.53   7  1.2800
   6  -5   8   34.73    5.48   7  1.0800
   6  -6   9   56.88    5.38   7  1.1000
   4  -5   7   12.53    1.79   7  1.6600
   7 -15  13   93.51   12.37   7  0.8800
   6 -11  14   20.80    8.01   7  1.0600
   7 -14  16   65.25   10.58   7  0.9000
   3  -6   6    9.46    1.13   7  2.1000
   4  -9   9   18.12    2.27   7  1.5200
   6 -10  11   30.71    5.54   7  1.0900
   3  -3   4    3.73    0.92   7  2.1700
   4  -7   5    3.35    0.98   7  1.5400
   7 -15  11   54.55    9.97   7  0.8600
   2  -4   3    1.69    0.34   7  3.0600
   0  -8  10    8.70    0.69   8  2.3800
   0 -14  18    7.81    2.15   8  1.3300
   1  -3  10  659.60    5.42   8  1.7200
   0  -4   9  519.11    5.33   8  2.4700
   0  -1   6  189.84    2.16   8  2.6600
   1  -5  11  426.76    5.37   8  1.8400
   0  -3  10  284.25    3.79   8  1.9400
   1  -3   8  234.15    3.45   8  2.2400
   1  -4  11  263.05    4.53   8  1.7000
   0  -4  12  242.36    4.52   8  1.6800
   0  -4  10  173.82    3.33   8  2.1500
  -1  -4  13  210.77    4.76   8  1.5600
   1  -3   7  100.88    2.14   8  2.6000
   1  -4  13  169.46    5.08   8  1.3800
   1  -6  14  109.47    4.80   8  1.4600
   1  -4  10   63.19    2.55   8  1.9100
   1  -5  13   97.43    4.48   8  1.5000
  -1  -5  14   97.42    4.25   8  1.5200
   2  -5  12   87.19    3.70   8  1.4400
   1  -3  11   51.24    3.10   8  1.5300
   3  -7  18  337.26   15.27   8  0.9400
   2  -8  19  280.37   14.30   8  1.0200
   2  -4  17  295.40   13.72   8  0.9000
  -1  -5  20  278.62   16.68   8  0.9400
   1  -3  16  176.54   10.16   8  0.9700
  -1  -2  11   26.54    2.43   8  1.5500
   2  -6  17  189.95   11.20   8  1.0400
   2  -6  18  158.86   13.13   8  0.9800
   0  -1   4   25.07    1.05   8  4.5300
   2  -6  15   95.84    6.68   8  1.2100
   2  -5  13   40.40    4.30   8  1.3200
   0  -1   5   16.50    0.81   8  3.3600
  -1  -3  13   47.97    3.46   8  1.4100
   0  -8  18   85.78    7.61   8  1.2300
  -1  -6  14   67.33    3.84   8  1.6100
   0  -4  17  153.41   12.94   8  1.0500
   1  -4  17   84.92   10.53   8  0.9800
   0  -5  20  131.31   14.73   8  0.9100
   0  -2   5   14.59    0.99   8  4.2800
   1  -7  20  189.44   19.21   8  0.9800
   0  -3   9   13.78    1.65   8  2.2400
   0  -7  22  234.89   19.95   8  0.9000
  -1  -6  21  163.43   18.97   8  0.9300
   2  -4  13   45.48    4.98   8  1.2200
   2  -8  15   50.74    5.02   8  1.3300
  -1  -7  17   39.85    5.72   8  1.3100
   0  -7  17   46.38    7.06   8  1.2800
   2  -5  15   40.22    6.74   8  1.1300
   1  -8  18   37.67    7.16   8  1.1700
   1  -5  12   32.04    3.05   8  1.6500
   1  -8  21   94.47   15.49   8  0.9600
   3  -7  19  116.40   16.16   8  0.8800
   1  -6  12   25.64    3.21   8  1.7600
  -1 -10  23  118.55   18.07   8  0.9800
   0  -5  11   12.34    2.14   8  2.0200
   0  -2   7    9.68    1.05   8  2.7200
  -1  -9  23   77.47   16.96   8  0.9500
   0  -7  14   13.91    3.24   8  1.6400
  -1   1   4  458.54    2.31   8  1.3100
   1  -1   6  704.15    3.64   8  2.0800
   0   0   7  601.57    3.64   8  1.6200
   2   0   7 1543.47    9.97   8  0.9900
   0   0   4  124.62    1.42   8  2.8200
   2   0   5  279.89    3.85   8  1.0700
   2  -1   6  206.58    2.33   8  1.4400
  -1   1  10  775.31   10.46   8  0.9100
   3  -1   9  782.70   10.70   8  0.8700
   1   1   6  156.52    3.48   8  0.9200
   0   0   9  245.52    3.93   8  1.2600
   0   0   8  145.80    2.67   8  1.4100
   2  -1  10  483.26    7.41   8  1.0300
   1   0   2   16.27    0.31   8  2.1200
   1   0   6   84.66    1.87   8  1.4800
   1   0   8  155.21    3.35   8  1.1900
   1   0   4   37.83    0.78   8  1.8700
   0   1  11  696.15   13.41   8  0.8100
   2   0  10  542.06   11.42   8  0.8300
   2   0   4   36.04    1.54   8  1.0600
   0  -1  12  304.08    7.23   8  1.1400
  -2   1  10  487.47    9.76   8  0.8800
   0   0  11  256.15    6.58   8  1.0300
   0   1   8   86.51    3.75   8  1.0000
   1  -1   9   75.02    2.57   8  1.3900
   1   1   9  310.52    9.32   8  0.8000
  -2   2  11  945.86   29.01   8  0.6300
  -1   1   6   19.56    1.48   8  1.2300
   1   0  10  143.23    5.55   8  1.0000
   3   0   5  252.99   10.76   8  0.6800
   1   0   7   36.91    1.94   8  1.3200
   1   2   8  544.59   21.75   8  0.5400
  -1   0   7   23.24    1.23   8  1.6800
   4   0   6  789.66   31.10   8  0.4900
   1   0   5   15.00    0.88   8  1.6600
   1   1   5   40.63    2.59   8  0.9200
  -2   2   9  280.00   14.11   8  0.6600
   0   0   3   24.75    0.79   8  3.7500
  -1   1  12  257.02   11.90   8  0.7900
   0   0  10   77.48    4.78   8  1.1300
   2  -1   8   20.88    2.71   8  1.2200
   3   1   8  145.68   15.43   8  0.5100
   0   0   5   12.34    0.89   8  2.2600
   3   0   8   94.56    9.75   8  0.7000
   1   0   3    2.17    0.33   8  2.0600
  -1   2  12   87.52   17.04   8  0.6100
   0   2  10   88.06   13.24   8  0.6200
   2  -2  19  127.47   30.06   8  0.6500
  -1  -1  17  110.04   14.81   8  0.7900
   2  -2  13   66.51    7.62   8  0.9700
  -2  -1  18  110.84   18.22   8  0.7500
  -1   0  14   50.95   10.55   8  0.8400
  -2  -6  -1  770.59    5.55   8  1.6400
  -1  -5  -3  426.34    3.85   8  1.2100
  -1  -4  -1  314.40    2.57   8  2.5000
   0  -3  -2   97.82    1.14   8  2.0300
  -1  -2  -1  128.02    1.24   8  2.4000
  -2  -4  -2  307.56    3.76   8  1.2000
   0  -2  -1  168.20    1.81   8  4.1500
  -2  -3  -2  176.63    2.91   8  1.0100
   0  -4  -2   84.56    1.33   8  2.0800
   1  -4  -3   88.86    1.73   8  1.2200
  -1  -4  -3  209.47    3.64   8  1.1000
   1  -5  -3   97.31    1.75   8  1.3400
   0  -5  -2   96.33    1.55   8  1.9900
   1  -5  -4  255.79    4.89   8  0.9100
  -2  -2  -1   65.25    1.41   8  1.2000
   1  -4  -4  624.20   11.65   8  0.7200
   0  -5  -4  278.45    6.21   8  0.9400
   1  -9  -4  470.81    8.20   8  1.0300
   0  -3  -3   66.61    2.03   8  1.0100
   1  -6  -3  115.34    2.58   8  1.3600
  -1  -2  -2    8.22    0.85   8  1.0700
  -1  -3  -1   70.53    1.31   8  2.6100
  -2  -5  -3  163.66    4.82   8  0.9500
  -4  -4  -2 1098.74   25.68   8  0.6000
  -1  -7  -3  118.01    3.57   8  1.2300
   0  -6  -3   67.56    2.04   8  1.3900
  -2  -5  -4  298.76   11.79   8  0.6800
  -3  -9  -2  358.16    8.72   8  1.0200
  -1  -6  -5  589.74   19.45   8  0.6700
  -1  -5  -2   49.88    1.52   8  1.7000
  -1  -4  -2   36.46    1.48   8  1.7000
  -1  -9  -3  186.62    5.80   8  1.1600
   2  -4  -3  118.39    4.32   8  0.9300
   0  -9  -3  122.87    3.85   8  1.2400
  -3  -3  -2  257.57   11.31   8  0.6600
   1  -7  -5  306.71   11.71   8  0.7900
   0  -1  -1   10.83    0.21   8  3.0000
  -2  -7  -3  135.59    5.28   8  1.0400
  -1  -3  -3   22.49    2.70   8  0.8400
  -2  -7  -2   71.34    3.19   8  1.2900
   1  -8  -4   79.54    4.48   8  1.0400
   1  -6  -4   79.40    4.20   8  1.0100
   0  -8  -3   72.78    3.21   8  1.3000
  -4  -3  -1  264.73   13.53   8  0.6200
  -3  -7  -3  325.13   14.00   8  0.8400
  -3  -6  -2  208.70    9.99   8  1.0000
   0  -7  -6  290.83   25.09   8  0.5900
   0  -8  -4   53.88    4.45   8  1.0500
  -3  -6  -4  360.84   20.48   8  0.6200
  -3 -10  -2  113.77    8.68   8  1.0000
   0 -10  -4   90.81    6.51   8  1.0000
  -2  -6  -2   35.68    2.60   8  1.3100
  -2  -5  -2   15.13    2.06   8  1.2900
   1  -9  -7  249.70   27.20   8  0.5400
   1  -5  -5   34.00   12.19   8  0.5900
  -2 -10  -3   65.49    6.71   8  1.0000
  -2 -13  -4  138.75   16.33   8  0.8000
   0  -9  -4   46.92    5.10   8  1.0200
  -4  -6  -2   81.40    9.01   8  0.7700
   0  -9  -7  230.42   32.30   8  0.5400
   0  -8  -6   58.98   17.72   8  0.6500
  -4 -12  -2   55.81   14.13   8  0.8200
   0  -3  -1    1.04    0.32   8  3.7600
   0 -10  -2 1212.65    9.46   8  1.3800
  -1  -8   0  581.62    5.29   8  2.0700
   0  -7   1  673.24    6.40   8  3.0100
  -1  -9   0  589.27    5.88   8  1.8700
  -2  -8   0  596.20    6.17   8  1.7400
   0  -6  -1  233.18    2.77   8  2.4100
   0 -10   1  476.66    5.58   8  2.0200
  -2  -9  -1  390.18    5.53   8  1.4100
  -2 -11   3  535.88    7.05   8  1.8300
  -1 -10   1  364.28    5.28   8  1.9100
  -1 -11   1  386.89    6.22   8  1.7300
   0  -8  -1  158.03    2.94   8  1.9200
   0  -9   0  208.09    3.76   8  2.0100
  -1  -7   1  230.10    4.16   8  2.7100
  -1  -7   0  161.50    3.14   8  2.3200
  -1  -5   1  248.82    4.33   8  3.6900
  -1  -9  -1  130.63    4.20   8  1.6200
  -2 -10   2  216.79    4.71   8  1.8500
   0 -11   0  216.40    5.03   8  1.6500
  -2 -10   0  221.04    5.18   8  1.5000
  -1  -8   1  183.59    3.88   8  2.3800
  -1  -9   2  173.25    3.83   8  2.3500
  -1  -8  -1   97.69    2.55   8  1.7600
   0  -5  -1   63.56    1.48   8  2.7400
  -2 -11   0  193.23    5.97   8  1.4000
  -3 -12   0  255.41    8.31   8  1.1600
   0 -13  -2  222.14    7.37   8  1.1300
  -1 -17   3  292.27    9.67   8  1.2500
   0 -11  -1  144.42    4.89   8  1.4700
   0  -5   0   69.29    1.99   8  3.6100
   0 -12   2  112.91    4.25   8  1.8000
  -1 -12   0  137.27    5.53   8  1.4400
   0  -9   1   85.97    2.79   8  2.2700
   0 -12   0   89.14    4.43   8  1.5100
   0 -10  -1   72.46    3.27   8  1.5900
   0  -7   0   57.97    2.13   8  2.5800
  -1  -6   1   73.88    2.29   8  3.1300
  -2  -9   0   47.97    3.06   8  1.6200
  -1  -6   0   54.84    2.05   8  2.6200
   0  -4   0   42.19    1.60   8  4.5000
  -3 -11   0   69.80    5.58   8  1.2200
  -2 -14  -2  234.10   13.86   8  0.9600
  -1 -12  -2   79.24    6.44   8  1.1500
   0 -11   2   68.09    2.99   8  1.9800
   0 -18   1  172.32   12.49   8  1.0700
  -3 -13  -1  127.90   10.04   8  1.0100
   0 -15   0  122.91    8.37   8  1.2100
   0  -7  -1   13.74    1.42   8  2.1300
  -1  -5   0   21.72    1.28   8  3.0000
   0  -8   0   36.51    2.22   8  2.2600
  -1 -13   2   64.67    4.49   8  1.5800
  -2 -18   0  267.82   19.70   8  0.9400
  -2 -11  -1   49.10    4.97   8  1.2500
  -2 -11   2   55.07    3.88   8  1.7000
   0 -16   1  127.31    8.42   8  1.2100
   0 -17  -2  257.08   16.62   8  0.9100
   0  -3   0   29.10    1.57   8  6.0000
  -1 -10   2   26.97    3.09   8  2.0900
   0  -9  -1   10.44    2.15   8  1.7400
   0 -16  -3  172.44   15.96   8  0.8800
   0 -20   0  282.60   20.88   8  0.9000
  -2 -13   1   48.40    5.72   8  1.3400
  -1 -11  -1   32.67    3.72   8  1.3900
   0 -17   1  153.89   12.57   8  1.1400
  -2 -16   3   46.04    7.34   8  1.2700
  -1 -11   2   47.33    3.81   8  1.8900
  -3 -16   0  117.67   15.18   8  0.9500
   0 -12  -1   27.11    4.53   8  1.3600
  -3 -16  -2  336.66   24.75   8  0.8100
   0  -6   1   18.19    1.35   8  3.5800
  -2 -15   2   57.28    8.51   8  1.2700
   0 -12   1   34.41    4.45   8  1.6600
  -2  -9   1   14.72    2.53   8  1.8200
  -2 -19   1  111.97   18.70   8  0.9500
  -2 -14  -1   59.86    9.12   8  1.0600
  -3 -17   4   75.03   10.70   8  1.1600
  -3 -13   2   28.59    5.74   8  1.3000
  -2 -13   3   24.63    4.06   8  1.5600
   0  -6   0   13.75    1.32   8  3.0000
  -4 -15  -1   94.11   15.22   8  0.8300
  -3 -21   3  134.43   25.41   8  0.9000
  -3 -18   4   43.80   11.95   8  1.1000
  -1 -16   0   58.44   10.20   8  1.0900
   0 -21   1   53.56   10.09   8  0.9100
  -1  -4   0    4.13    0.62   8  3.4700
   0  -7   2  762.24    5.91   8  3.3600
   0 -11   5  606.33    6.13   8  2.3100
  -1 -10   5  605.81    6.39   8  2.4700
  -1 -10   6  451.70    5.43   8  2.5000
  -1  -7   4  368.18    5.21   8  3.4300
  -1  -8   4  292.40    4.27   8  3.0100
  -1 -10   4  290.71    4.52   8  2.3900
  -1 -12   5  323.87    5.58   8  2.0300
   0  -9   3  222.80    3.48   8  2.6900
  -1  -9   4  221.72    3.72   8  2.6700
  -2 -15  10  365.10    7.68   8  1.6200
   0  -9   5  178.55    3.55   8  2.8500
  -1  -9   6  189.29    3.69   8  2.7500
  -1 -11   6  228.41    4.70   8  2.2700
  -1 -12   6  212.57    4.59   8  2.0800
  -1  -7   3  144.57    2.94   8  3.3000
  -1  -7   5  140.78    2.87   8  3.4200
   0 -14   8  222.68    5.62   8  1.8400
   0 -12   7  182.06    4.47   8  2.1400
   0 -18   5  236.94    7.58   8  1.3100
  -1 -12   7  148.55    4.21   8  2.1000
   0 -18   7  220.50    8.58   8  1.3800
  -2 -15   9  153.94    5.81   8  1.6200
   0 -11   4   90.19    3.50   8  2.2300
   0 -14   7  123.52    4.70   8  1.8300
   0  -5   3  100.60    2.72   8  5.1200
  -1 -16   5  125.43    6.02   8  1.4700
   0 -16   6  156.64    6.60   8  1.5500
  -1 -17   5  131.01    6.72   8  1.3700
   0 -21   7  261.53   13.68   8  1.1600
  -1 -13   8   91.37    4.16   8  1.9500
  -1 -11   5   69.00    3.61   8  2.2300
   0 -21  10  235.34   12.00   8  1.2200
  -2 -18   9  139.27    8.93   8  1.3600
  -3 -20   9  262.46   13.58   8  1.1600
   0 -18  10  118.96    7.60   8  1.4300
   0  -5   2   51.34    1.79   8  4.9700
  -2 -17  11  134.28    7.92   8  1.4500
  -1 -11   7   55.86    3.08   8  2.2800
   0 -13   4   49.83    2.94   8  1.8400
  -1 -10   7   55.89    2.39   8  2.4800
   0 -19  11  126.65    8.58   8  1.3500
   0 -16   8   78.04    5.34   8  1.6000
   0  -7   3   42.61    1.86   8  3.5900
  -2 -13   7   58.70    3.95   8  1.8200
  -1 -13   4   60.79    3.44   8  1.7800
   0 -16   7   78.65    5.39   8  1.5800
  -2 -13   6   61.87    3.98   8  1.7800
  -2 -19  12  120.04    9.24   8  1.3100
  -1  -9   5   47.34    2.55   8  2.7400
   0  -8   4   38.67    1.92   8  3.1900
   0 -10   6   44.49    2.46   8  2.5700
  -1 -12   8   34.25    2.76   8  2.1000
   0 -17  10   91.64    6.70   8  1.5100
  -1 -22   9  182.68   14.94   8  1.1300
  -1 -16   9   67.52    6.29   8  1.5900
   0  -7   4   32.04    1.79   8  3.6700
   0 -16  10   43.85    4.77   8  1.6000
   0  -8   5   31.91    1.74   8  3.2000
  -2 -21  12   89.19   11.62   8  1.1900
  -3 -22   9  200.36   16.23   8  1.0500
  -1 -18  10  100.97    7.98   8  1.4200
  -2 -12   6   32.49    2.94   8  1.9200
  -3 -20  10  107.33   13.39   8  1.1800
  -3 -20  12   71.27   10.20   8  1.2000
   0 -10   5   23.64    1.95   8  2.5600
  -1 -14   9   35.11    4.14   8  1.8100
   0 -14   5   25.63    4.05   8  1.7600
   0 -21   8  125.15   13.82   8  1.1800
  -1 -14   8   31.60    3.94   8  1.8100
  -3 -22  10  188.75   18.24   8  1.0700
  -2 -17   7   85.58    7.20   8  1.3900
   0 -13   8   41.01    3.65   8  1.9800
  -2 -18   7   68.68    8.61   8  1.3100
   0 -14   4   15.80    3.08   8  1.6800
   0  -4   2   13.61    1.15   8  6.3700
  -3 -20  11   46.20   11.46   8  1.1900
   0 -11   3   21.22    1.97   8  2.1200
  -2 -22  14   95.86   13.96   8  1.1500
  -2 -18  11   79.27    8.17   8  1.3700
   0 -10   3   13.92    1.62   8  2.3800
   0 -21  13  100.34   11.87   8  1.2300
  -1 -22  11   91.97   13.31   8  1.1500
  -3 -21  11   63.70   11.75   8  1.1400
  -3 -18   7   41.90    8.36   8  1.2300
  -2 -21   8   63.15   10.37   8  1.1300
  -2 -20  12   30.83    7.44   8  1.2600
  -1 -13   6   26.00    3.87   8  1.9100
   0 -15   7   19.63    2.79   8  1.6900
   0 -23   9   87.82   14.69   8  1.0800
  -2 -19   7   11.67    4.82   8  1.2300
   2  -5  10 1624.00    8.57   8  1.7300
   2  -4   7  815.44    5.03   8  2.1700
   3  -5   8  471.13    4.41   8  1.6200
   2  -6  10  422.86    4.28   8  1.8300
   4  -7   9  596.69    6.23   8  1.3300
   3  -8  11  523.61    6.20   8  1.5200
   2  -3   5  201.00    2.26   8  2.4100
   2  -4   6  261.38    2.92   8  2.4000
   3  -6  10  347.20    5.00   8  1.5000
   3  -5   9  234.05    3.53   8  1.5100
   3  -6   9  297.77    4.15   8  1.6100
   2  -7  12  267.14    4.18   8  1.6100
   1  -2   4  151.63    2.13   8  3.9000
   3  -6  12  311.61    5.71   8  1.3000
   3  -7   7  208.23    3.18   8  1.8600
   2  -4   8  130.66    2.31   8  1.9500
   3  -5  10  193.95    3.75   8  1.4000
   2  -3   4   96.57    1.53   8  2.6400
   2  -6   8  141.35    2.56   8  2.1900
   2  -3   6   81.87    1.61   8  2.1700
   2  -6   9  130.84    2.71   8  2.0000
   2  -3   8   74.59    1.76   8  1.7500
   4  -6   9  180.27    4.31   8  1.2700
   2  -5   6   99.93    2.00   8  2.5300
   1  -3   5   88.26    1.78   8  3.6500
   3  -6   7  112.75    2.43   8  1.8200
   3  -8   8  118.91    2.65   8  1.7900
   4  -7  11  207.51    5.45   8  1.2100
   4  -6  11  194.28    5.60   8  1.1500
   3  -5   7   58.96    1.97   8  1.7200
   3  -8   9  104.89    2.94   8  1.7000
   4  -6   8  104.97    3.52   8  1.3200
   3  -5  12  140.00    4.82   8  1.2100
   2  -7  10   76.38    2.41   8  1.8900
   3  -7  10   87.22    3.30   8  1.5700
   4  -6   7   87.86    2.78   8  1.3700
   3  -8  10   89.67    3.38   8  1.6100
   3  -7   9   78.30    2.81   8  1.6700
   4  -6  10  107.03    4.31   8  1.2100
   5  -7  10  151.70    6.42   8  1.0300
   3 -10  14  109.11    4.83   8  1.3200
   3  -9  10   67.53    2.72   8  1.6200
   6  -9  11  246.08   10.72   8  0.9100
   3  -9  14   92.10    4.83   8  1.3000
   2  -4   9   27.50    1.64   8  1.7600
   4  -9  10   58.97    3.72   8  1.3500
   4 -10  11   71.82    4.61   8  1.3200
   4  -9  16  206.93   10.73   8  1.0200
   2  -7  11   38.33    2.38   8  1.7500
   3  -7  13   73.62    4.91   8  1.2900
   4  -8  18  313.96   16.71   8  0.8800
   4  -8  14   90.69    7.84   8  1.0900
   4  -7  16  131.50    9.81   8  0.9300
   3  -7  11   42.25    3.30   8  1.4700
   4 -10  12   43.05    4.60   8  1.2700
   4  -6  12   75.77    5.85   8  1.0900
   3  -8  16   84.28    7.24   8  1.1100
   1  -3   4   22.79    0.98   8  4.3600
   4 -10  14   93.61    6.70   8  1.1600
   5  -8  12   91.16    7.89   8  1.0100
   3  -5  13   51.60    4.60   8  1.1300
   4 -12  13   43.44    5.52   8  1.2400
   2  -5   8   23.74    1.57   8  2.1000
   5 -10  12   76.42    7.21   8  1.0800
   4  -8   9   33.22    2.43   8  1.3800
   5  -8  15  124.14   10.46   8  0.8900
   4  -7  10   38.79    3.74   8  1.2800
   4 -12  14   63.83    5.37   8  1.1900
   4  -9  14   76.33    6.91   8  1.1300
   2  -6   7   14.87    1.17   8  2.3700
   4  -8  13   65.30    5.98   8  1.1500
   5 -11  13   42.75    7.59   8  1.0600
   3  -9  11   29.52    2.66   8  1.5400
   4 -10  10   27.84    2.68   8  1.3700
   3 -10  16   41.93    5.79   8  1.1800
   1  -2   3    8.25    0.58   8  4.7900
   4  -6  13   34.13    6.22   8  1.0300
   3  -5  11   36.54    3.17   8  1.3100
   5  -9  11   36.02    5.94   8  1.0800
   4  -7  14   51.42    6.81   8  1.0300
   5  -8  10   24.75    5.21   8  1.0800
   5 -11  11   53.11    5.75   8  1.1300
   5 -15  17   83.93   12.92   8  0.9700
   4  -9   9   14.36    2.39   8  1.4000
   3  -7  12   10.87    1.99   8  1.3700
   4 -11  13   22.55    4.20   8  1.2300
   5 -10  16   45.16    8.07   8  0.9300
   2  -4   5    3.35    0.73   8  2.6400
   6 -16  17   39.64   12.29   8  0.8700
   2  -2   0  491.59    2.42   8  1.7900
   3  -3   3  690.13    3.84   8  1.6200
   2  -1   2  184.41    1.26   8  1.6800
   4  -7   0 1373.76    9.15   8  1.1800
   3  -3   1  429.26    2.98   8  1.4100
   2  -2   1  266.21    1.95   8  2.2400
   2  -3   0  252.65    2.03   8  2.2500
   3  -2   3  428.41    3.42   8  1.3100
   3  -4  -2  477.58    5.45   8  0.9000
   1  -1   1  154.41    1.68   8  4.8300
   4  -4   3  368.16    4.33   8  1.1800
   3  -4  -1  216.04    2.70   8  1.1700
   3  -4   1  206.44    2.44   8  1.6400
   3  -2   1  163.82    2.36   8  1.0700
   3  -3  -1  141.91    2.69   8  0.9300
   4  -7  -2  682.76    9.55   8  0.9100
   1  -1   0   36.02    0.60   8  3.5700
   2  -3  -1   46.23    0.87   8  1.6800
   3  -3   0   97.67    2.04   8  1.2000
   2  -2   2   61.64    1.04   8  2.4200
   4  -5   2  126.16    3.09   8  1.2500
   4  -2   4  235.78    5.96   8  0.8400
   4  -5   1  121.52    3.36   8  1.1600
   4  -6   2   94.52    2.76   8  1.3400
   5  -4   4  343.69    9.32   8  0.8400
   3  -5  -1   52.24    1.78   8  1.3100
   4  -4   0  143.21    5.10   8  0.9000
   5  -6   1  268.03    7.93   8  0.8900
   5  -4   1  607.78   17.67   8  0.6800
   3  -5  -2   59.45    2.45   8  1.0600
   2  -4   0   38.24    1.01   8  2.3900
   5  -5   2  257.57    8.05   8  0.8700
   4  -5   3   78.24    2.58   8  1.3100
   3  -3   2   38.48    1.21   8  1.5600
   5  -8   2  164.79    5.84   8  1.0600
   4  -3   2   83.44    3.96   8  0.9400
   2  -3   1   29.05    0.84   8  2.6700
   3  -6   0   40.02    1.48   8  1.5900
   5  -5   3  167.52    6.57   8  0.9200
   4  -4   1   30.87    2.71   8  1.0200
   5  -6   0  254.74   10.10   8  0.8100
   3  -2   2   21.68    1.50   8  1.2200
   5  -6   4  109.04    4.41   8  1.0400
   4  -4  -1   89.04    6.07   8  0.7500
   4  -3   1   40.56    4.17   8  0.8300
   4  -7  -1   76.87    3.90   8  1.0500
   4  -5  -2  168.36    9.14   8  0.7400
   6  -9   0  275.64   15.05   8  0.7500
   4  -8   0   38.32    2.98   8  1.2000
   5  -7   3   47.16    3.67   8  1.0700
   5  -3   2  113.43   12.76   8  0.6100
   5  -9  -1   36.96    7.29   8  0.8600
   5  -9   1   56.43    5.35   8  1.0200
   5  -7  -3  150.84   17.02   8  0.5900
   7 -11   3  202.14   15.04   8  0.7600
   5  -8  -2   85.70   10.26   8  0.7400
   7  -9   3  183.28   17.93   8  0.7100
   5  -3   4  131.61   11.54   8  0.7100
   5  -6   5   26.02    3.89   8  1.0600
   3  -4   2    6.26    0.91   8  1.7700
   7  -8   0  126.44   22.09   8  0.5600
   3  -5   1    4.44    1.05   8  1.7500
   6 -10  -2  148.35   17.53   8  0.6600
   6 -10   2   31.58    9.05   8  0.8700
   5  -5   4   27.80    4.62   8  0.9500
   6  -7   5   36.93    5.66   8  0.8600
   7  -8   7  110.29   15.38   8  0.7400
   5  -3   3   44.12   10.74   8  0.6700
   5  -6  -1   76.31   10.34   8  0.7100
   6 -10   0   37.57    9.95   8  0.7800
   6 -12   0   57.65   11.99   8  0.8000
   7  -5   7   79.97   15.75   8  0.5800
   7 -11   1   65.38   18.79   8  0.6900
   1  -2   0    2.65    0.31   8  4.7600
   1  -7   0  765.60    4.97   8  2.4700
   1  -7  -1  530.32    3.98   8  2.0700
   2 -11   3  828.68    6.91   8  1.8900
   2 -11  -1  873.00    7.40   8  1.3700
   1 -10   0  677.59    5.90   8  1.7900
   2 -11   1  469.01    5.91   8  1.6600
   2 -11   2  451.41    5.72   8  1.7900
   2  -8   0  300.55    3.92   8  1.9100
   1  -8   1  282.26    3.73   8  2.4900
   2  -9   1  306.99    4.08   8  1.9500
   2  -7   1  220.31    3.01   8  2.3200
   2 -17   3  766.22   11.56   8  1.2300
   1  -9  -1  208.33    3.31   8  1.7200
   2 -13   2  343.40    5.89   8  1.5300
   1  -6   0  144.49    2.32   8  2.8200
   2  -9  -1  187.05    3.49   8  1.5600
   1 -11   0  171.34    3.63   8  1.6300
   2 -10   0  207.15    3.82   8  1.6300
   1 -12   1  239.15    4.41   8  1.6400
   2  -9   2  185.37    3.16   8  2.1100
   1 -10   1  161.95    3.06   8  1.9800
   1  -8   0  126.07    2.46   8  2.1900
   1  -7   1  124.78    2.46   8  2.8400
   1 -16   2  251.52    6.52   8  1.2900
   2  -6   0   65.30    1.48   8  2.2100
   2  -9   0   90.87    2.61   8  1.7600
   3 -10   0   98.91    3.24   8  1.4100
   2 -10   1   87.75    2.95   8  1.8000
   2 -13   0  147.30    5.14   8  1.3200
   2 -10   3   68.22    2.18   8  2.0500
   2 -20   4  323.34   11.16   8  1.0800
   1 -18   3  139.77    6.51   8  1.1900
   1  -3   0   31.73    0.99   8  4.4200
   3 -15   3  136.28    6.56   8  1.2900
   4 -14   0  250.30    9.17   8  1.0300
   2  -8   1   53.17    1.83   8  2.1300
   1  -5   0   40.87    1.39   8  3.2600
   3 -17   1  294.41   11.64   8  1.0500
   1  -4   0   36.38    1.25   8  3.8000
   1 -10  -1   35.16    2.17   8  1.5700
   1  -9   0   39.01    2.03   8  1.9700
   3 -13  -1  100.69    6.12   8  1.1100
   2 -18   1  269.53   11.77   8  1.0500
   3  -9   0   42.00    2.27   8  1.4800
   4 -14   2  141.06    6.57   8  1.1600
   2 -12   2   63.04    3.32   8  1.6500
   3 -17   4  171.01    8.54   8  1.2000
   1 -11   1   36.81    2.40   8  1.7900
   2 -13  -1   78.43    5.06   8  1.2100
   2 -18   3  134.68    7.81   8  1.1600
   2 -19   1  199.70   12.68   8  0.9900
   2 -17  -1  206.89   11.43   8  0.9700
   2 -10   2   35.01    2.15   8  1.9400
   2 -15   0   87.75    6.46   8  1.1700
   3 -15  -1  144.50    9.71   8  1.0100
   2 -15   3   71.58    4.80   8  1.4000
   1  -9   1   27.94    1.57   8  2.2100
   2 -13   1   46.93    4.13   8  1.4300
   3 -14   1   75.25    5.97   8  1.2300
   2 -15   2   60.49    5.19   8  1.3300
   5 -19   4  173.17   12.56   8  0.9300
   4 -13   1   36.70    5.49   8  1.1400
   1 -14   2   39.33    3.52   8  1.4900
   3 -11   0   27.65    3.22   8  1.3400
   2 -12   0   30.14    2.98   8  1.4100
   3 -18  -1  149.14   15.00   8  0.8800
   3 -14   4   41.17    3.53   8  1.4300
   2 -13   3   43.76    3.15   8  1.6100
   2  -7   0   11.17    1.07   8  2.0600
   4 -18   5  105.41    8.69   8  1.0900
   3 -18   0  104.74   12.72   8  0.9400
   4 -15  -1  119.18   10.30   8  0.9300
   3 -12   1   21.46    3.26   8  1.3700
   3 -15   1   71.15    6.74   8  1.1600
   1 -13   1    7.68    2.79   8  1.5100
   2 -12   1   10.65    3.15   8  1.5400
   5 -19   1  219.36   18.16   8  0.8200
   3 -14   3   32.21    4.30   8  1.3700
   3 -10   1   14.36    2.04   8  1.5300
   3 -11   2   25.97    2.81   8  1.5600
   4 -15   2   62.67    5.86   8  1.1100
   2 -19   3   65.82    8.84   8  1.0900
   2 -14   0   14.36    3.45   8  1.2400
   1 -17   3   24.51    4.61   8  1.2700
   1  -5   1    5.32    0.60   8  3.8700
   5 -21   4   80.98   17.97   8  0.8700
   3 -15   4   16.83    4.31   8  1.3500
   2 -20   3  102.20   11.04   8  1.0400
   2 -11   0    5.71    2.39   8  1.5200
   3 -16   2   16.50    3.71   8  1.1600
   3 -16  -2   71.27   11.24   8  0.8900
   2  -9   6  394.96    5.45   8  2.2900
   1  -6   4  315.74    4.80   8  3.7200
   2 -10   8  318.59    5.17   8  2.0600
   1 -10   7  269.13    4.54   8  2.3900
   1  -7   6  197.23    3.62   8  3.0900
   1  -9   6  171.35    3.76   8  2.6500
   1 -10   8  179.86    3.90   8  2.3200
   1  -9   8  177.01    3.78   8  2.4500
   1  -8   5  177.56    3.83   8  2.9600
   1  -8   7  154.95    3.49   8  2.7300
   2 -10   7  171.76    3.99   8  2.1200
   1  -8   6  144.84    3.45   8  2.8700
   2  -8   6  133.93    3.27   8  2.4100
   2 -11   8  182.04    4.61   8  1.9600
   1 -12   8  169.70    4.23   8  2.0400
   2 -10   5  125.47    3.32   8  2.1600
   2 -12   9  160.40    5.03   8  1.8200
   1  -7   4  109.40    2.73   8  3.3300
   2 -13  10  180.86    5.28   8  1.7000
   3 -12   8  144.31    4.56   8  1.6400
   1  -6   5  128.37    3.17   8  3.5300
   2  -9   7  111.40    3.19   8  2.2300
   2 -12   6  116.91    3.56   8  1.8900
   2 -14   9  211.57    6.35   8  1.6600
   3 -16  10  205.29    7.40   8  1.3700
   2 -14  11  165.44    5.58   8  1.5900
   1  -7   5  106.45    3.06   8  3.2500
   1 -12   7   99.72    3.14   8  2.0600
   3 -16   9  234.10    7.48   8  1.3800
   1  -5   4   85.65    2.54   8  4.1000
   2 -17  11  158.38    8.12   8  1.4000
   2 -16  13  151.68    6.67   8  1.4100
   3 -16   8  177.86    6.96   8  1.3800
   1  -4   3   69.07    2.27   8  4.8100
   2 -14   8   79.39    4.62   8  1.6700
   2 -10   6   66.27    2.90   8  2.1500
   2 -12   8   77.69    3.61   8  1.8700
   2 -15  12   88.89    5.73   8  1.4900
   2 -11   7   69.65    3.28   8  2.0000
   2 -16  11  119.07    6.38   8  1.4700
   2 -13   9   88.84    4.85   8  1.7400
   3 -12   9   67.88    3.91   8  1.6100
   3 -15  10   97.40    6.25   8  1.4300
   3 -16  11  106.03    7.18   8  1.3500
   2 -17   9   87.96    6.12   8  1.4200
   3 -12  10   35.47    3.34   8  1.5700
   3 -15  11   58.30    6.33   8  1.4000
   3 -17  10   85.04    7.29   8  1.3200
   3 -14   9   67.24    5.34   8  1.5000
   3 -14  12   72.68    5.64   8  1.4100
   2 -17  10   89.13    6.77   8  1.4100
   1  -9   7   25.38    2.00   8  2.5700
   1 -10   9   33.65    2.51   8  2.2100
   2 -13   7   26.74    3.01   8  1.7700
   3 -18  11   66.27    8.53   8  1.2600
   3 -15   9   32.90    5.02   8  1.4400
   2 -13  11   37.24    4.08   8  1.6500
   2 -11   9   16.98    2.59   8  1.9000
   4 -19   9   80.96    8.25   8  1.1100
   2 -21  14   81.21   10.97   8  1.1500
   3 -14  11   62.65    5.20   8  1.4400
   2 -25  16   96.66   17.58   8  0.9900
   3 -13   9   26.12    3.30   8  1.5500
   3 -18  12   77.65    8.37   8  1.2400
   4 -17  10   52.23    6.37   8  1.2000
   2 -16  14   43.75    5.96   8  1.3700
   3 -13  10   35.49    4.14   8  1.5300
   2 -19  11   77.16    7.24   8  1.2800
   3 -19  16   50.30    8.37   8  1.1200
   2 -15   8   27.69    3.76   8  1.5700
   3 -17  11   23.51    6.90   8  1.3100
   4 -16  11   48.00    7.14   8  1.2200
   1  -6   3    6.57    0.83   8  3.7600
   1  -5   3    4.57    0.73   8  4.3000
   2  -7   3  303.98    3.63   8  2.6300
   3  -6   2  218.69    2.84   8  1.9100
   3 -10   5  373.81    4.98   8  1.8100
   4  -7   4  171.20    3.02   8  1.4800
   4  -9   2  168.20    3.53   8  1.3800
   3  -9   7  143.70    3.05   8  1.8400
   3  -6   3  105.79    2.31   8  1.9900
   4 -11   6  167.90    4.34   8  1.4600
   3  -7   5  109.69    2.56   8  1.9800
   4  -7   5  111.44    2.94   8  1.4900
   4  -9   5  125.25    3.23   8  1.5000
   2  -5   3   78.46    1.84   8  2.9600
   4  -8   6   97.43    2.79   8  1.5000
   3  -8   5   85.75    2.50   8  1.9500
   3  -9   5   79.79    2.52   8  1.8900
   5 -13   9  204.11    6.97   8  1.1700
   4 -10   5   96.98    3.34   8  1.4800
   3  -8   2   58.15    1.72   8  1.8200
   3  -9   4   61.68    2.11   8  1.8700
   4 -11   5   93.49    3.64   8  1.4400
   4 -10   7   85.82    3.17   8  1.4700
   4  -8   3   45.53    2.38   8  1.4500
   4  -9   7   75.96    3.31   8  1.4800
   3  -7   4   32.25    1.37   8  2.0000
   4  -9   6   47.18    2.08   8  1.5000
   4 -10   8   59.93    3.13   8  1.4500
   5 -12   2   80.17    5.31   8  1.0600
   4 -14   5   58.34    3.33   8  1.3000
   3 -11   5   33.56    2.56   8  1.7300
   5 -12   8   47.84    5.47   8  1.1900
   3  -9   6   19.98    1.88   8  1.8800
   5 -16   7   69.63    7.05   8  1.1000
   1  -2   1   16.39    0.98   8  5.9300
   5  -9   5   18.69    3.45   8  1.1900
   4  -9   3   11.61    2.16   8  1.4400
   5 -14   7   73.74    6.91   8  1.1600
   5  -9   7   40.30    3.26   8  1.1900
   4 -10   6   17.96    2.07   8  1.4900
   5 -13  10   29.37    5.86   8  1.1600
   6 -16  10  105.08   11.75   8  0.9700
   4 -12   9   38.34    3.81   8  1.3900
   1  -3   2   12.32    0.89   8  5.6100
   5 -13   8   29.70    4.17   8  1.1800
   5  -9   6   14.31    3.68   8  1.2000
   6 -13   7   49.44    8.30   8  1.0000
   6 -16   9   45.31    7.28   8  0.9800
   5 -10   6   14.67    4.00   8  1.2000
   2  -5   4    8.51    0.76   8  2.8900
   6 -13   8   35.45    5.72   8  1.0000
   2  -5   1    5.46    0.52   8  2.6900
   5 -15   9   55.34    7.63   8  1.1300
   4 -13   7   11.40    3.57   8  1.3800
   7 -16   8   34.81   15.29   8  0.8600
   2  -4   3    4.55    0.55   8  2.9800
   6 -14   8   32.73    6.71   8  1.0000
   2  -6   2    5.13    0.56   8  2.7300
   6 -12   6   32.23    6.93   8  0.9900
   3  -7   3    6.04    0.76   8  1.9600
   7 -15   9   49.06   10.06   8  0.8600
   5 -16   5   29.26    4.35   8  1.0600
   1  -3   1    2.47    0.51   8  5.4600
   0   0   0    0.00    0.00   0  0.0000
;
_shelx_hkl_checksum   11980

 


data_tmp_10_3d
 
_audit_creation_method            'SHELXL-2014/7'
_shelx_SHELXL_version_number      '2014/7'
_chemical_name_systematic         ?
_chemical_name_common             '2,2,6,6-tetramethylpiperidine-water adduct'
_chemical_melting_point           ?
_chemical_formula_moiety          ?
_chemical_formula_sum
 'C9 H23 N O2' 
_chemical_formula_weight          177.28

loop_
 _atom_type_symbol
 _atom_type_description
 _atom_type_scat_dispersion_real
 _atom_type_scat_dispersion_imag
 _atom_type_scat_length_neutron 
 _atom_type_scat_source
 'C'   'C'   0.0000   0.0000   6.646  
; Neutron Data Booklet, Table 1.1-8, ILL Grenoble, 
France (2003) ISBN 0-9704143-7-4
;
 'H'   'H'   0.0000   0.0000  -3.739
; Neutron Data Booklet, Table 1.1-8, ILL Grenoble, 
France (2003) ISBN 0-9704143-7-4
;
 'N'  'N'    0.0000   0.0000   9.360 
; Neutron Data Booklet, Table 1.1-8, ILL Grenoble, 
France (2003) ISBN 0-9704143-7-4
;
 'O'  'O'    0.0000   0.0000   5.805  
; Neutron Data Booklet, Table 1.1-8, ILL Grenoble, 
France (2003) ISBN 0-9704143-7-4
;

 
_space_group_crystal_system       triclinic
_space_group_IT_number            1
_space_group_name_H-M_alt         'P 1'
_space_group_name_Hall            'P 1'
 
_shelx_space_group_comment
;
The symmetry employed for this shelxl refinement is uniquely defined
by the following loop, which should always be used as a source of
symmetry information in preference to the above space-group names.
They are only intended as comments.
;
 
loop_
 _space_group_symop_operation_xyz
 'x, y, z'
 
_cell_length_a                    6.5173(3)
_cell_length_b                    26.9954(5)
_cell_length_c                    14.2406(6)
_cell_angle_alpha                 109.069(4)
_cell_angle_beta                  98.933(4)
_cell_angle_gamma                 92.018(3)
_cell_volume                      2329.31(16)
_cell_formula_units_Z             8
_cell_measurement_temperature     10(2)
_cell_measurement_reflns_used     550
_cell_measurement_theta_min       8.612
_cell_measurement_theta_max       84.016
 
_exptl_crystal_description        'needle-like'
_exptl_crystal_colour             'colourless'
_exptl_crystal_density_meas       'not measured'
_exptl_crystal_density_method     none
_exptl_crystal_density_diffrn     1.011          
_exptl_crystal_F_000              800
_exptl_transmission_factor_min    ?
_exptl_transmission_factor_max    ?
_exptl_crystal_size_max           18
_exptl_crystal_size_mid           4
_exptl_crystal_size_min           1
_exptl_absorpt_coefficient_mu     0.232
_shelx_estimated_absorpt_T_min    ?
_shelx_estimated_absorpt_T_max    ?
_exptl_absorpt_correction_type    none
_exptl_absorpt_correction_T_min   ?
_exptl_absorpt_correction_T_max   ?

_diffrn_ambient_temperature       10(2) 
_diffrn_radiation_type            neutron
_diffrn_radiation_wavelength_id   'white-beam'
_diffrn_source                    'spallation source' 
_diffrn_measurement_device_type   'time-of-flight diffractometer' 
_diffrn_measurement_method        'time-of-flight profile data' 
_diffrn_detector		          'scintillation counters'
_diffrn_detector_area_resol_mean  0.33
_diffrn_detector_details
;
Array of eleven flat square fiber-otpically coupled scintillator PSD 
with 64 x 64 pixels and active area of 192 x 192 mm each
(resolution: 0.33 by 0.33 pixels/mm)
; 
_diffrn_reflns_number             9242
_diffrn_reflns_av_unetI/netI      0.0566
_diffrn_reflns_av_R_equivalents   0
_diffrn_reflns_limit_h_min        -5
_diffrn_reflns_limit_h_max        10
_diffrn_reflns_limit_k_min        -67
_diffrn_reflns_limit_k_max        56
_diffrn_reflns_limit_l_min        -30
_diffrn_reflns_limit_l_max        49
_diffrn_reflns_theta_min          8.612
_diffrn_reflns_theta_max          84.016
_diffrn_reflns_theta_full         25.242
_diffrn_measured_fraction_theta_max   0.021
_diffrn_measured_fraction_theta_full  0.392
_diffrn_reflns_Laue_measured_fraction_max    0.021
_diffrn_reflns_Laue_measured_fraction_full   0.392
_diffrn_reflns_point_group_measured_fraction_max   0.013
_diffrn_reflns_point_group_measured_fraction_full  0.244
_reflns_number_total              9242
_reflns_number_gt                 9242
_reflns_threshold_expression      'I > 2\s(I)'
_reflns_Friedel_coverage          0.192
_reflns_Friedel_fraction_max      0.004
_reflns_Friedel_fraction_full     0.097
 
_reflns_special_details
;
 _reflns_Friedel_fraction is defined as the number of unique
 Friedel pairs measured divided by the number that would be
 possible theoretically, ignoring centric projections and
 systematic absences.
;
 
_computing_data_collection        'SECI'
_computing_cell_refinement        'SXD2001 (Gutmann, 2005)'
_computing_data_reduction         'SXD2001 (Gutmann, 2005)'
_computing_structure_solution     'SHELXS-97 (Sheldrick, 1990)'
_computing_structure_refinement   'SHELXL-2014/7 (Sheldrick, 2014)'
_computing_molecular_graphics     'Mercury 3.6, (CCDC 2015)'
_computing_publication_material   'Mercury 3.6, (CCDC 2015)'

_refine_special_details 
; Refinement of F^2^ against ALL unmerged Laue reflections.
R1=0.0582 for 1862 unique reflections after merging for Fourier. 
;
_refine_ls_structure_factor_coef  Fsqd
_refine_ls_matrix_type            full
_refine_ls_weighting_scheme       calc
_refine_ls_weighting_details
'w=1/[\s^2^(Fo^2^)+(0.2000P)^2^] where P=(Fo^2^+2Fc^2^)/3'
_atom_sites_solution_primary      direct
_atom_sites_solution_secondary    fmap
_atom_sites_solution_hydrogens    fmap
_refine_ls_hydrogen_treatment     mixed
_refine_ls_extinction_method      'SHELXL-2014/7 (Sheldrick, 2014)'
_refine_ls_extinction_coef        0.00060(6)
_refine_ls_extinction_expression
 'Fc^*^=kFc[1+0.001xFc^2^\l^3^/sin(2\q)]^-1/4^'
_refine_ls_abs_structure_details
;
 All f" are zero, so absolute structure could not be determined
;
_refine_ls_abs_structure_Flack    ?
_chemical_absolute_configuration  ?
_refine_ls_number_reflns          9242
_refine_ls_number_parameters      690
_refine_ls_number_restraints      579
_refine_ls_R_factor_all           0.1046
_refine_ls_R_factor_gt            0.1046
_refine_ls_wR_factor_ref          0.2645
_refine_ls_wR_factor_gt           0.2645
_refine_ls_goodness_of_fit_ref    1.303
_refine_ls_restrained_S_all       1.266
_refine_ls_shift/su_max           0.000
_refine_ls_shift/su_mean          0.000
 
loop_
 _atom_site_label
 _atom_site_type_symbol
 _atom_site_fract_x
 _atom_site_fract_y
 _atom_site_fract_z
 _atom_site_U_iso_or_equiv
 _atom_site_adp_type
 _atom_site_occupancy
 _atom_site_site_symmetry_order  
 _atom_site_calc_flag
 _atom_site_refinement_flags_posn
 _atom_site_refinement_flags_adp
 _atom_site_refinement_flags_occupancy
 _atom_site_disorder_assembly
 _atom_site_disorder_group
N1 N 0.447(2) 0.1386(5) 0.2685(8) 0.0007(3) Uiso 1 1 d . U . . .
H1N H 0.354(6) 0.1567(13) 0.300(2) 0.0112(14) Uiso 1 1 d . U . . .
C1 C 0.445(3) 0.1451(8) 0.1651(13) 0.00279(18) Uiso 1 1 d . U . . .
C2 C 0.258(3) 0.1055(7) 0.0880(13) 0.00279(18) Uiso 1 1 d . U . . .
H2A H 0.252(6) 0.1090(13) 0.016(2) 0.0148(7) Uiso 1 1 d . U . . .
H2B H 0.110(7) 0.1121(12) 0.104(2) 0.0148(7) Uiso 1 1 d . U . . .
C3 C 0.307(3) 0.0480(7) 0.0824(12) 0.00279(18) Uiso 1 1 d . U . . .
H3A H 0.192(6) 0.0178(12) 0.029(2) 0.0148(7) Uiso 1 1 d . U . . .
H3B H 0.458(7) 0.0319(14) 0.052(2) 0.0148(7) Uiso 1 1 d . U . . .
C4 C 0.302(3) 0.0438(7) 0.1877(11) 0.00279(18) Uiso 1 1 d . U . . .
H4A H 0.135(6) 0.0581(11) 0.216(2) 0.0148(7) Uiso 1 1 d . U . . .
H4B H 0.288(5) 0.0061(12) 0.193(2) 0.0148(7) Uiso 1 1 d . U . . .
C5 C 0.475(3) 0.0838(7) 0.2699(12) 0.00279(18) Uiso 1 1 d . U . . .
C6 C 0.378(2) 0.2027(6) 0.1834(10) 0.00279(18) Uiso 1 1 d . U . . .
H6A H 0.2377 0.2068 0.2161 0.0211(5) Uiso 1 1 calc R U . . .
H6B H 0.3481 0.2099 0.1124 0.0211(5) Uiso 1 1 calc R U . . .
H6C H 0.5011 0.2309 0.2343 0.0211(5) Uiso 1 1 calc R U . . .
C7 C 0.637(2) 0.1423(5) 0.1265(9) 0.00279(18) Uiso 1 1 d . U . . .
H7A H 0.7598 0.1670 0.1846 0.0211(5) Uiso 1 1 calc R U . . .
H7B H 0.6185 0.1557 0.0623 0.0211(5) Uiso 1 1 calc R U . . .
H7C H 0.6768 0.1021 0.1037 0.0211(5) Uiso 1 1 calc R U . . .
C8 C 0.418(3) 0.0888(6) 0.3792(10) 0.00279(18) Uiso 1 1 d . U . . .
H8A H 0.4291 0.0513 0.3908 0.0211(5) Uiso 1 1 calc R U . . .
H8B H 0.2611 0.1000 0.3819 0.0211(5) Uiso 1 1 calc R U . . .
H8C H 0.5259 0.1182 0.4376 0.0211(5) Uiso 1 1 calc R U . . .
C9 C 0.690(2) 0.0648(5) 0.2640(9) 0.00279(18) Uiso 1 1 d . U . . .
H9A H 0.7116 0.0510 0.1862 0.0211(5) Uiso 1 1 calc R U . . .
H9B H 0.7060 0.0330 0.2942 0.0211(5) Uiso 1 1 calc R U . . .
H9C H 0.8072 0.0968 0.3073 0.0211(5) Uiso 1 1 calc R U . . .
N1A N 0.148(2) 0.1867(5) 0.7089(9) 0.0007(3) Uiso 1 1 d . U . . .
H1NA H -0.025(5) 0.1988(12) 0.695(2) 0.0112(14) Uiso 1 1 d . U . . .
C1A C 0.122(4) 0.1295(8) 0.6558(15) 0.00279(18) Uiso 1 1 d . U . . .
C2A C 0.020(3) 0.0982(8) 0.7094(13) 0.00279(18) Uiso 1 1 d . U . . .
H2A1 H -0.172(6) 0.1082(12) 0.708(2) 0.0148(7) Uiso 1 1 d . U . . .
H2A2 H 0.016(6) 0.0557(14) 0.679(2) 0.0148(7) Uiso 1 1 d . U . . .
C3A C 0.111(3) 0.1138(7) 0.8202(12) 0.00279(18) Uiso 1 1 d . U . . .
H3A1 H 0.262(7) 0.1061(17) 0.837(3) 0.0148(7) Uiso 1 1 d . U . . .
H3A2 H 0.045(5) 0.0924(12) 0.859(2) 0.0148(7) Uiso 1 1 d . U . . .
C4A C 0.079(3) 0.1752(7) 0.8715(13) 0.00279(18) Uiso 1 1 d . U . . .
H4A1 H -0.074(7) 0.1830(14) 0.870(2) 0.0148(7) Uiso 1 1 d . U . . .
H4A2 H 0.166(6) 0.1860(13) 0.950(2) 0.0148(7) Uiso 1 1 d . U . . .
C5A C 0.191(3) 0.2073(7) 0.8214(13) 0.00279(18) Uiso 1 1 d . U . . .
C6A C -0.001(2) 0.1200(5) 0.5475(10) 0.00279(18) Uiso 1 1 d . U . . .
H6A1 H -0.1549 0.1330 0.5522 0.0211(5) Uiso 1 1 calc R U . . .
H6A2 H -0.0139 0.0785 0.5041 0.0211(5) Uiso 1 1 calc R U . . .
H6A3 H 0.0811 0.1418 0.5110 0.0211(5) Uiso 1 1 calc R U . . .
C7A C 0.327(2) 0.1086(5) 0.6376(9) 0.00279(18) Uiso 1 1 d . U . . .
H7A1 H 0.4077 0.1319 0.6033 0.0211(5) Uiso 1 1 calc R U . . .
H7A2 H 0.3015 0.0682 0.5877 0.0211(5) Uiso 1 1 calc R U . . .
H7A3 H 0.4210 0.1106 0.7085 0.0211(5) Uiso 1 1 calc R U . . .
C8A C 0.147(2) 0.2631(5) 0.8541(9) 0.00279(18) Uiso 1 1 d . U . . .
H8A1 H 0.2223 0.2834 0.8128 0.0211(5) Uiso 1 1 calc R U . . .
H8A2 H 0.2056 0.2813 0.9339 0.0211(5) Uiso 1 1 calc R U . . .
H8A3 H -0.0194 0.2655 0.8395 0.0211(5) Uiso 1 1 calc R U . . .
C9A C 0.433(3) 0.2120(5) 0.8575(9) 0.00279(18) Uiso 1 1 d . U . . .
H9A1 H 0.4835 0.1733 0.8484 0.0211(5) Uiso 1 1 calc R U . . .
H9A2 H 0.4710 0.2363 0.9361 0.0211(5) Uiso 1 1 calc R U . . .
H9A3 H 0.5103 0.2297 0.8129 0.0211(5) Uiso 1 1 calc R U . . .
N1B N 0.581(2) 0.4134(5) 0.7581(8) 0.0007(3) Uiso 1 1 d . U . . .
H1NB H 0.734(5) 0.3983(12) 0.726(2) 0.0112(14) Uiso 1 1 d . U . . .
C1B C 0.621(3) 0.4064(8) 0.8557(13) 0.00279(18) Uiso 1 1 d . U . . .
C2B C 0.770(3) 0.4468(7) 0.9365(12) 0.00279(18) Uiso 1 1 d . U . . .
H2B1 H 0.755(6) 0.4442(13) 1.012(2) 0.0148(7) Uiso 1 1 d . U . . .
H2B2 H 0.947(7) 0.4310(11) 0.916(2) 0.0148(7) Uiso 1 1 d . U . . .
C3B C 0.764(3) 0.5022(7) 0.9346(12) 0.00279(18) Uiso 1 1 d . U . . .
H3B1 H 0.897(6) 0.5267(12) 0.993(2) 0.0148(7) Uiso 1 1 d . U . . .
H3B2 H 0.605(7) 0.5151(14) 0.955(2) 0.0148(7) Uiso 1 1 d . U . . .
C4B C 0.760(3) 0.5053(7) 0.8284(11) 0.00279(18) Uiso 1 1 d . U . . .
H4B1 H 0.917(6) 0.5030(11) 0.818(2) 0.0148(7) Uiso 1 1 d . U . . .
H4B2 H 0.711(5) 0.5472(12) 0.834(2) 0.0148(7) Uiso 1 1 d . U . . .
C5B C 0.597(3) 0.4664(7) 0.7487(12) 0.00279(18) Uiso 1 1 d . U . . .
C6B C 0.384(2) 0.4082(5) 0.8884(9) 0.00279(18) Uiso 1 1 d . U . . .
H6B1 H 0.3858 0.3935 0.9505 0.0211(5) Uiso 1 1 calc R U . . .
H6B2 H 0.2701 0.3840 0.8248 0.0211(5) Uiso 1 1 calc R U . . .
H6B3 H 0.3424 0.4483 0.9111 0.0211(5) Uiso 1 1 calc R U . . .
C7B C 0.688(2) 0.3502(6) 0.8421(10) 0.00279(18) Uiso 1 1 d . U . . .
H7B1 H 0.8431 0.3478 0.8242 0.0211(5) Uiso 1 1 calc R U . . .
H7B2 H 0.5801 0.3218 0.7815 0.0211(5) Uiso 1 1 calc R U . . .
H7B3 H 0.6868 0.3418 0.9113 0.0211(5) Uiso 1 1 calc R U . . .
C8B C 0.376(2) 0.4874(5) 0.7607(9) 0.00279(18) Uiso 1 1 d . U . . .
H8B1 H 0.3724 0.5251 0.7495 0.0211(5) Uiso 1 1 calc R U . . .
H8B2 H 0.3467 0.4918 0.8355 0.0211(5) Uiso 1 1 calc R U . . .
H8B3 H 0.2567 0.4598 0.7053 0.0211(5) Uiso 1 1 calc R U . . .
C9B C 0.626(3) 0.4629(6) 0.6468(10) 0.00279(18) Uiso 1 1 d . U . . .
H9B1 H 0.7661 0.4440 0.6305 0.0211(5) Uiso 1 1 calc R U . . .
H9B2 H 0.6404 0.5020 0.6421 0.0211(5) Uiso 1 1 calc R U . . .
H9B3 H 0.4935 0.4401 0.5927 0.0211(5) Uiso 1 1 calc R U . . .
N1C N 0.125(2) 0.6907(5) 0.7144(9) 0.0007(3) Uiso 1 1 d . U . . .
H1NC H -0.008(6) 0.6976(13) 0.687(2) 0.0112(14) Uiso 1 1 d . U . . .
C1C C 0.110(3) 0.6321(7) 0.6812(12) 0.00279(18) Uiso 1 1 d . U . . .
C2C C 0.007(3) 0.6090(7) 0.7490(13) 0.00279(18) Uiso 1 1 d . U . . .
H2C1 H 0.048(6) 0.5637(13) 0.718(2) 0.0148(7) Uiso 1 1 d . U . . .
H2C2 H -0.151(6) 0.6183(13) 0.736(2) 0.0148(7) Uiso 1 1 d . U . . .
C3C C 0.111(3) 0.6343(6) 0.8580(11) 0.00279(18) Uiso 1 1 d . U . . .
H3C1 H 0.016(6) 0.6169(12) 0.906(2) 0.0148(7) Uiso 1 1 d . U . . .
H3C2 H 0.260(6) 0.6306(12) 0.886(2) 0.0148(7) Uiso 1 1 d . U . . .
C4C C 0.081(3) 0.6958(6) 0.8905(11) 0.00279(18) Uiso 1 1 d . U . . .
H4C1 H 0.135(5) 0.7178(12) 0.972(2) 0.0148(7) Uiso 1 1 d . U . . .
H4C2 H -0.059(6) 0.7009(14) 0.873(2) 0.0148(7) Uiso 1 1 d . U . . .
C5C C 0.205(4) 0.7204(8) 0.8261(15) 0.00279(18) Uiso 1 1 d . U . . .
C6C C -0.026(2) 0.6131(5) 0.5754(9) 0.00279(18) Uiso 1 1 d . U . . .
H6C1 H -0.0318 0.5708 0.5437 0.0211(5) Uiso 1 1 calc R U . . .
H6C2 H 0.0404 0.6306 0.5273 0.0211(5) Uiso 1 1 calc R U . . .
H6C3 H -0.1818 0.6247 0.5809 0.0211(5) Uiso 1 1 calc R U . . .
C7C C 0.334(3) 0.6108(5) 0.6706(10) 0.00279(18) Uiso 1 1 d . U . . .
H7C1 H 0.4248 0.6182 0.7447 0.0211(5) Uiso 1 1 calc R U . . .
H7C2 H 0.4132 0.6308 0.6302 0.0211(5) Uiso 1 1 calc R U . . .
H7C3 H 0.3148 0.5690 0.6296 0.0211(5) Uiso 1 1 calc R U . . .
C8C C 0.150(2) 0.7764(5) 0.8422(8) 0.00279(18) Uiso 1 1 d . U . . .
H8C1 H 0.2105 0.7908 0.7885 0.0211(5) Uiso 1 1 calc R U . . .
H8C2 H 0.2181 0.8012 0.9179 0.0211(5) Uiso 1 1 calc R U . . .
H8C3 H -0.0173 0.7771 0.8316 0.0211(5) Uiso 1 1 calc R U . . .
C9C C 0.441(3) 0.7237(5) 0.8570(9) 0.00279(18) Uiso 1 1 d . U . . .
H9C1 H 0.4841 0.6876 0.8689 0.0211(5) Uiso 1 1 calc R U . . .
H9C2 H 0.4910 0.7564 0.9259 0.0211(5) Uiso 1 1 calc R U . . .
H9C3 H 0.5153 0.7292 0.7979 0.0211(5) Uiso 1 1 calc R U . . .
N1D N 0.5973(19) 0.9144(4) 0.7459(8) 0.0007(3) Uiso 1 1 d . U . . .
H1ND H 0.685(5) 0.8982(12) 0.719(2) 0.0112(14) Uiso 1 1 d . U . . .
C1D C 0.612(3) 0.9182(7) 0.8543(12) 0.00279(18) Uiso 1 1 d . U . . .
C2D C 0.753(4) 0.9652(8) 0.9253(14) 0.00279(18) Uiso 1 1 d . U . . .
H2D1 H 0.737(7) 0.9744(12) 1.006(3) 0.0148(7) Uiso 1 1 d . U . . .
H2D2 H 0.911(6) 0.9608(12) 0.923(2) 0.0148(7) Uiso 1 1 d . U . . .
C3D C 0.720(3) 1.0163(7) 0.9049(12) 0.00279(18) Uiso 1 1 d . U . . .
H3D1 H 0.552(7) 1.0270(13) 0.923(3) 0.0148(7) Uiso 1 1 d . U . . .
H3D2 H 0.855(5) 1.0494(12) 0.948(2) 0.0148(7) Uiso 1 1 d . U . . .
C4D C 0.699(3) 1.0104(7) 0.7944(13) 0.00279(18) Uiso 1 1 d . U . . .
H4D1 H 0.875(7) 0.9975(12) 0.776(3) 0.0148(7) Uiso 1 1 d . U . . .
H4D2 H 0.652(5) 1.0447(13) 0.781(2) 0.0148(7) Uiso 1 1 d . U . . .
C5D C 0.554(4) 0.9639(8) 0.7204(15) 0.00279(18) Uiso 1 1 d . U . . .
C6D C 0.389(3) 0.9198(5) 0.8894(9) 0.00279(18) Uiso 1 1 d . U . . .
H6D1 H 0.3243 0.9561 0.8894 0.0211(5) Uiso 1 1 calc R U . . .
H6D2 H 0.4076 0.9175 0.9645 0.0211(5) Uiso 1 1 calc R U . . .
H6D3 H 0.2848 0.8868 0.8378 0.0211(5) Uiso 1 1 calc R U . . .
C7D C 0.699(2) 0.8681(5) 0.8637(10) 0.00279(18) Uiso 1 1 d . U . . .
H7D1 H 0.7065 0.8684 0.9402 0.0211(5) Uiso 1 1 calc R U . . .
H7D2 H 0.8530 0.8659 0.8448 0.0211(5) Uiso 1 1 calc R U . . .
H7D3 H 0.5979 0.8343 0.8127 0.0211(5) Uiso 1 1 calc R U . . .
C8D C 0.315(2) 0.9790(5) 0.7197(8) 0.00279(18) Uiso 1 1 d . U . . .
H8D1 H 0.2103 0.9435 0.6878 0.0211(5) Uiso 1 1 calc R U . . .
H8D2 H 0.2828 1.0041 0.6748 0.0211(5) Uiso 1 1 calc R U . . .
H8D3 H 0.2936 0.9994 0.7960 0.0211(5) Uiso 1 1 calc R U . . .
C9D C 0.599(3) 0.9511(6) 0.6128(11) 0.00279(18) Uiso 1 1 d . U . . .
H9D1 H 0.7530 0.9377 0.6098 0.0211(5) Uiso 1 1 calc R U . . .
H9D2 H 0.5911 0.9859 0.5914 0.0211(5) Uiso 1 1 calc R U . . .
H9D3 H 0.4847 0.9205 0.5612 0.0211(5) Uiso 1 1 calc R U . . .
N1E N 0.907(2) 0.8610(5) 0.3062(9) 0.0007(3) Uiso 1 1 d . U . . .
H1NE H 1.056(6) 0.8479(13) 0.324(2) 0.0112(14) Uiso 1 1 d . U . . .
C1E C 0.917(3) 0.9189(7) 0.3429(13) 0.00279(18) Uiso 1 1 d . U . . .
C2E C 1.018(3) 0.9418(7) 0.2732(12) 0.00279(18) Uiso 1 1 d . U . . .
H2E1 H 1.027(6) 0.9835(13) 0.290(2) 0.0148(7) Uiso 1 1 d . U . . .
H2E2 H 1.197(6) 0.9384(13) 0.281(2) 0.0148(7) Uiso 1 1 d . U . . .
C3E C 0.928(3) 0.9135(6) 0.1576(11) 0.00279(18) Uiso 1 1 d . U . . .
H3E1 H 1.005(6) 0.9271(12) 0.111(2) 0.0148(7) Uiso 1 1 d . U . . .
H3E2 H 0.752(6) 0.9254(12) 0.154(2) 0.0148(7) Uiso 1 1 d . U . . .
C4E C 0.936(3) 0.8557(6) 0.1313(11) 0.00279(18) Uiso 1 1 d . U . . .
H4E1 H 0.855(5) 0.8370(12) 0.054(2) 0.0148(7) Uiso 1 1 d . U . . .
H4E2 H 1.130(7) 0.8473(14) 0.136(2) 0.0148(7) Uiso 1 1 d . U . . .
C5E C 0.847(4) 0.8308(8) 0.1985(14) 0.00279(18) Uiso 1 1 d . U . . .
C6E C 0.700(3) 0.9383(5) 0.3557(10) 0.00279(18) Uiso 1 1 d . U . . .
H6E1 H 0.6131 0.9356 0.2831 0.0211(5) Uiso 1 1 calc R U . . .
H6E2 H 0.7182 0.9787 0.4055 0.0211(5) Uiso 1 1 calc R U . . .
H6E3 H 0.6181 0.9141 0.3876 0.0211(5) Uiso 1 1 calc R U . . .
C7E C 1.048(2) 0.9387(5) 0.4526(9) 0.00279(18) Uiso 1 1 d . U . . .
H7E1 H 0.9662 0.9257 0.5018 0.0211(5) Uiso 1 1 calc R U . . .
H7E2 H 1.0709 0.9812 0.4798 0.0211(5) Uiso 1 1 calc R U . . .
H7E3 H 1.1981 0.9228 0.4516 0.0211(5) Uiso 1 1 calc R U . . .
C8E C 0.927(2) 0.7746(5) 0.1807(8) 0.00279(18) Uiso 1 1 d . U . . .
H8E1 H 1.0924 0.7787 0.2092 0.0211(5) Uiso 1 1 calc R U . . .
H8E2 H 0.8973 0.7525 0.1009 0.0211(5) Uiso 1 1 calc R U . . .
H8E3 H 0.8458 0.7542 0.2198 0.0211(5) Uiso 1 1 calc R U . . .
C9E C 0.598(3) 0.8266(5) 0.1696(9) 0.00279(18) Uiso 1 1 d . U . . .
H9E1 H 0.5492 0.8008 0.0925 0.0211(5) Uiso 1 1 calc R U . . .
H9E2 H 0.5481 0.8652 0.1772 0.0211(5) Uiso 1 1 calc R U . . .
H9E3 H 0.5293 0.8109 0.2194 0.0211(5) Uiso 1 1 calc R U . . .
N1F N 0.4837(18) 0.6361(4) 0.2741(8) 0.0007(3) Uiso 1 1 d . U . . .
H1NF H 0.313(5) 0.6529(11) 0.298(2) 0.0112(14) Uiso 1 1 d . U . . .
C1F C 0.489(4) 0.5873(8) 0.3010(15) 0.00279(18) Uiso 1 1 d . U . . .
C2F C 0.331(3) 0.5420(7) 0.2292(13) 0.00279(18) Uiso 1 1 d . U . . .
H2F1 H 0.173(7) 0.5466(12) 0.241(3) 0.0148(7) Uiso 1 1 d . U . . .
H2F2 H 0.352(5) 0.5052(13) 0.248(2) 0.0148(7) Uiso 1 1 d . U . . .
C3F C 0.355(3) 0.5328(7) 0.1183(12) 0.00279(18) Uiso 1 1 d . U . . .
H3F1 H 0.253(5) 0.5005(12) 0.063(2) 0.0148(7) Uiso 1 1 d . U . . .
H3F2 H 0.487(7) 0.5181(13) 0.098(3) 0.0148(7) Uiso 1 1 d . U . . .
C4F C 0.307(4) 0.5845(8) 0.0959(14) 0.00279(18) Uiso 1 1 d . U . . .
H4F1 H 0.309(7) 0.5834(12) 0.019(3) 0.0148(7) Uiso 1 1 d . U . . .
H4F2 H 0.127(6) 0.5980(12) 0.114(2) 0.0148(7) Uiso 1 1 d . U . . .
C5F C 0.464(3) 0.6322(7) 0.1678(12) 0.00279(18) Uiso 1 1 d . U . . .
C6F C 0.436(3) 0.6011(6) 0.4078(11) 0.00279(18) Uiso 1 1 d . U . . .
H6F1 H 0.5329 0.6357 0.4579 0.0211(5) Uiso 1 1 calc R U . . .
H6F2 H 0.4636 0.5685 0.4350 0.0211(5) Uiso 1 1 calc R U . . .
H6F3 H 0.2738 0.6086 0.4053 0.0211(5) Uiso 1 1 calc R U . . .
C7F C 0.708(2) 0.5723(5) 0.3072(8) 0.00279(18) Uiso 1 1 d . U . . .
H7F1 H 0.7226 0.5413 0.3394 0.0211(5) Uiso 1 1 calc R U . . .
H7F2 H 0.8136 0.6062 0.3543 0.0211(5) Uiso 1 1 calc R U . . .
H7F3 H 0.7470 0.5588 0.2324 0.0211(5) Uiso 1 1 calc R U . . .
C8F C 0.380(2) 0.6855(5) 0.1630(10) 0.00279(18) Uiso 1 1 d . U . . .
H8F1 H 0.2302 0.6892 0.1874 0.0211(5) Uiso 1 1 calc R U . . .
H8F2 H 0.3620 0.6857 0.0865 0.0211(5) Uiso 1 1 calc R U . . .
H8F3 H 0.4885 0.7181 0.2120 0.0211(5) Uiso 1 1 calc R U . . .
C9F C 0.677(2) 0.6289(5) 0.1377(9) 0.00279(18) Uiso 1 1 d . U . . .
H9F1 H 0.7889 0.6569 0.1969 0.0211(5) Uiso 1 1 calc R U . . .
H9F2 H 0.6709 0.6377 0.0687 0.0211(5) Uiso 1 1 calc R U . . .
H9F3 H 0.7239 0.5896 0.1261 0.0211(5) Uiso 1 1 calc R U . . .
N1G N 0.924(2) 0.3645(5) 0.3150(9) 0.0007(3) Uiso 1 1 d . U . . .
H1NG H 1.035(5) 0.3499(12) 0.336(2) 0.0112(14) Uiso 1 1 d . U . . .
C1G C 0.931(4) 0.4226(8) 0.3692(14) 0.00279(18) Uiso 1 1 d . U . . .
C2G C 1.048(3) 0.4526(8) 0.3113(13) 0.00279(18) Uiso 1 1 d . U . . .
H2G1 H 1.195(6) 0.4486(12) 0.329(2) 0.0148(7) Uiso 1 1 d . U . . .
H2G2 H 1.018(6) 0.4975(14) 0.358(2) 0.0148(7) Uiso 1 1 d . U . . .
C3G C 0.952(3) 0.4344(7) 0.1976(12) 0.00279(18) Uiso 1 1 d . U . . .
H3G1 H 0.770(7) 0.4447(17) 0.190(3) 0.0148(7) Uiso 1 1 d . U . . .
H3G2 H 1.057(5) 0.4558(12) 0.165(2) 0.0148(7) Uiso 1 1 d . U . . .
C4G C 0.949(3) 0.3764(7) 0.1527(13) 0.00279(18) Uiso 1 1 d . U . . .
H4G1 H 0.914(6) 0.3595(13) 0.067(2) 0.0148(7) Uiso 1 1 d . U . . .
H4G2 H 1.142(6) 0.3692(14) 0.165(2) 0.0148(7) Uiso 1 1 d . U . . .
C5G C 0.839(3) 0.3430(7) 0.2036(13) 0.00279(18) Uiso 1 1 d . U . . .
C6G C 0.700(2) 0.4401(5) 0.3811(9) 0.00279(18) Uiso 1 1 d . U . . .
H6G1 H 0.6207 0.4424 0.3103 0.0211(5) Uiso 1 1 calc R U . . .
H6G2 H 0.7111 0.4782 0.4391 0.0211(5) Uiso 1 1 calc R U . . .
H6G3 H 0.6141 0.4116 0.4018 0.0211(5) Uiso 1 1 calc R U . . .
C7G C 1.075(2) 0.4323(5) 0.4718(10) 0.00279(18) Uiso 1 1 d . U . . .
H7G1 H 1.0057 0.4112 0.5135 0.0211(5) Uiso 1 1 calc R U . . .
H7G2 H 1.0939 0.4739 0.5145 0.0211(5) Uiso 1 1 calc R U . . .
H7G3 H 1.2250 0.4186 0.4591 0.0211(5) Uiso 1 1 calc R U . . .
C8G C 0.920(2) 0.2848(5) 0.1682(9) 0.00279(18) Uiso 1 1 d . U . . .
H8G1 H 1.0849 0.2874 0.1978 0.0211(5) Uiso 1 1 calc R U . . .
H8G2 H 0.8951 0.2690 0.0868 0.0211(5) Uiso 1 1 calc R U . . .
H8G3 H 0.8357 0.2593 0.1966 0.0211(5) Uiso 1 1 calc R U . . .
C9G C 0.599(3) 0.3419(5) 0.1745(8) 0.00279(18) Uiso 1 1 d . U . . .
H9G1 H 0.5236 0.3228 0.2174 0.0211(5) Uiso 1 1 calc R U . . .
H9G2 H 0.5516 0.3205 0.0949 0.0211(5) Uiso 1 1 calc R U . . .
H9G3 H 0.5560 0.3817 0.1909 0.0211(5) Uiso 1 1 calc R U . . .
O1 O 0.767(3) 0.2099(6) 0.4110(12) 0.0053(5) Uiso 1 1 d D U . . .
O2 O 0.705(4) 0.3140(8) 0.4211(13) 0.0053(5) Uiso 1 1 d D U . . .
O3 O 0.272(3) 0.3141(7) 0.4076(13) 0.0053(5) Uiso 1 1 d D U . . .
O4 O 0.191(3) 0.2087(8) 0.4000(13) 0.0053(5) Uiso 1 1 d D U . . .
O5 O 0.287(3) 0.3407(7) 0.6205(12) 0.0053(5) Uiso 1 1 d D U . . .
O6 O 0.341(4) 0.2380(7) 0.6084(13) 0.0053(5) Uiso 1 1 d D U . . .
O7 O 0.755(3) 0.2388(7) 0.6159(12) 0.0053(5) Uiso 1 1 d D U . . .
O8 O 0.880(3) 0.3419(8) 0.6257(14) 0.0053(5) Uiso 1 1 d D U . . .
H11 H 0.654(5) 0.1874(11) 0.357(2) 0.0129(10) Uiso 1 1 d D U . . .
H12 H 0.734(5) 0.2443(7) 0.4048(19) 0.0129(10) Uiso 1 1 d D U . . .
H21 H 0.763(5) 0.3274(12) 0.3722(17) 0.0129(10) Uiso 1 1 d D U . . .
H41 H 0.038(3) 0.2042(13) 0.397(2) 0.0129(10) Uiso 1 1 d D U . . .
H51 H 0.391(5) 0.3698(10) 0.665(2) 0.0129(10) Uiso 1 1 d D U . . .
H61 H 0.259(5) 0.2181(12) 0.6396(18) 0.0129(10) Uiso 1 1 d D U . . .
H71 H 0.603(4) 0.2318(18) 0.613(3) 0.0129(10) Uiso 0.68(11) 1 d D U . . .
H81 H 1.033(4) 0.3414(16) 0.626(3) 0.0129(10) Uiso 0.82(8) 1 d D U . . .
H13 H 0.738(12) 0.225(3) 0.480(2) 0.0129(10) Uiso 0.37(10) 1 d D U . . .
H22 H 0.552(4) 0.309(3) 0.400(5) 0.0129(10) Uiso 0.35(7) 1 d D U . . .
H23 H 0.814(14) 0.322(4) 0.482(5) 0.0129(10) Uiso 0.29(9) 1 d D U . . .
H31 H 0.244(9) 0.2757(9) 0.394(4) 0.0129(10) Uiso 0.71(12) 1 d D U . . .
H32 H 0.423(3) 0.3112(14) 0.406(3) 0.0129(10) Uiso 0.83(11) 1 d D U . . .
H33 H 0.230(12) 0.314(3) 0.472(3) 0.0129(10) Uiso 0.35(9) 1 d D U . . .
H42 H 0.292(11) 0.226(4) 0.372(6) 0.0129(10) Uiso 0.27(7) 1 d D U . . .
H43 H 0.257(8) 0.2139(16) 0.4703(18) 0.0129(10) Uiso 0.74(11) 1 d D U . . .
H52 H 0.237(13) 0.309(2) 0.632(5) 0.0129(10) Uiso 0.34(8) 1 d D U . . .
H53 H 0.295(10) 0.340(2) 0.552(2) 0.0129(10) Uiso 0.50(10) 1 d D U . . .
H62 H 0.294(7) 0.2734(9) 0.616(2) 0.0129(10) Uiso 0.69(7) 1 d D U . . .
H63 H 0.318(13) 0.224(2) 0.5334(15) 0.0129(10) Uiso 0.42(9) 1 d D U . . .
H72 H 0.822(16) 0.2752(19) 0.637(7) 0.0129(10) Uiso 0.38(12) 1 d D U . . .
H73 H 0.768(5) 0.2223(11) 0.5447(13) 0.0129(10) Uiso 0.95(9) 1 d D U . . .
H82 H 0.837(8) 0.3057(10) 0.623(3) 0.0129(10) Uiso 0.65(7) 1 d D U . . .
H83 H 0.839(10) 0.333(2) 0.5516(16) 0.0129(10) Uiso 0.59(11) 1 d D U . . .
O9 O 0.779(3) 0.7143(7) 0.4045(13) 0.0053(5) Uiso 1 1 d D U . . .
O10 O 0.708(4) 0.8186(8) 0.4209(13) 0.0053(5) Uiso 1 1 d D U . . .
O11 O 0.288(3) 0.8151(7) 0.4131(12) 0.0053(5) Uiso 1 1 d D U . . .
O12 O 0.180(3) 0.7082(8) 0.3868(11) 0.0053(5) Uiso 1 1 d D U . . .
O13 O 0.294(3) 0.8365(7) 0.6150(14) 0.0053(5) Uiso 1 1 d D U . . .
O14 O 0.340(3) 0.7333(8) 0.5944(12) 0.0053(5) Uiso 1 1 d D U . . .
O15 O 0.772(4) 0.7374(8) 0.6171(12) 0.0053(5) Uiso 1 1 d D U . . .
O16 O 0.874(3) 0.8418(8) 0.6268(12) 0.0053(5) Uiso 1 1 d D U . . .
H91 H 0.676(5) 0.6852(9) 0.358(2) 0.0129(10) Uiso 1 1 d D U . . .
H101 H 0.776(5) 0.8344(14) 0.378(2) 0.0129(10) Uiso 1 1 d D U . . .
H121 H 0.026(3) 0.7007(10) 0.3809(19) 0.0129(10) Uiso 1 1 d D U . . .
H131 H 0.412(4) 0.8615(10) 0.662(2) 0.0129(10) Uiso 1 1 d D U . . .
H141 H 0.260(5) 0.7175(13) 0.634(2) 0.0129(10) Uiso 1 1 d D U . . .
H161 H 1.026(3) 0.8379(10) 0.6266(19) 0.0129(10) Uiso 1 1 d D U . . .
H92 H 0.707(10) 0.7459(16) 0.401(4) 0.0129(10) Uiso 0.49(10) 1 d D U . . .
H93 H 0.743(8) 0.7176(17) 0.4720(19) 0.0129(10) Uiso 0.60(8) 1 d D U . . .
H102 H 0.691(15) 0.7806(11) 0.413(5) 0.0129(10) Uiso 0.41(10) 1 d D U . . .
H103 H 0.761(19) 0.826(4) 0.494(3) 0.0129(10) Uiso 0.31(10) 1 d D U . . .
H111 H 0.436(4) 0.813(2) 0.404(3) 0.0129(10) Uiso 0.68(12) 1 d D U . . .
H112 H 0.233(7) 0.7776(9) 0.395(2) 0.0129(10) Uiso 0.85(11) 1 d D U . . .
H113 H 0.249(7) 0.8271(15) 0.4815(16) 0.0129(10) Uiso 0.74(11) 1 d D U . . .
H122 H 0.220(6) 0.7107(12) 0.4594(14) 0.0129(10) Uiso 0.96(11) 1 d D U . . .
H123 H 0.109(16) 0.730(4) 0.441(6) 0.0129(10) Uiso 0.21(7) 1 d D U . . .
H132 H 0.271(8) 0.8009(10) 0.620(3) 0.0129(10) Uiso 0.69(10) 1 d D U . . .
H133 H 0.23(4) 0.843(7) 0.552(9) 0.0129(10) Uiso 0.13(8) 1 d D U . . .
H142 H 0.283(12) 0.7684(16) 0.612(4) 0.0129(10) Uiso 0.42(10) 1 d D U . . .
H143 H 0.242(12) 0.719(3) 0.528(4) 0.0129(10) Uiso 0.39(11) 1 d D U . . .
H144 H 0.494(4) 0.7342(19) 0.612(3) 0.0129(10) Uiso 0.51(7) 1 d D U . . .
H151 H 0.741(11) 0.7239(19) 0.5419(15) 0.0129(10) Uiso 0.55(11) 1 d D U . . .
H152 H 0.761(16) 0.7762(11) 0.640(6) 0.0129(10) Uiso 0.34(11) 1 d D U . . .
H153 H 0.617(4) 0.732(2) 0.608(4) 0.0129(10) Uiso 0.59(12) 1 d D U . . .
H162 H 0.848(7) 0.8064(10) 0.632(3) 0.0129(10) Uiso 0.63(7) 1 d D U . . .
H163 H 0.786(8) 0.833(2) 0.558(2) 0.0129(10) Uiso 0.60(11) 1 d D U . . .
 
_geom_special_details
;
 All esds (except the esd in the dihedral angle between two l.s. planes)
 are estimated using the full covariance matrix.  The cell esds are taken
 into account individually in the estimation of esds in distances, angles
 and torsion angles; correlations between esds in cell parameters are only
 used when they are defined by crystal symmetry.  An approximate (isotropic)
 treatment of cell esds is used for estimating esds involving l.s. planes.
;
 
loop_
 _geom_bond_atom_site_label_1
 _geom_bond_atom_site_label_2
 _geom_bond_distance
 _geom_bond_site_symmetry_2
 _geom_bond_publ_flag
N1 H1N 0.87(5) . ?
N1 C5 1.50(2) . ?
N1 C1 1.54(2) . ?
C1 C7 1.44(3) . ?
C1 C6 1.58(3) . ?
C1 C2 1.60(2) . ?
C2 H2B 1.03(6) . ?
C2 H2A 1.05(4) . ?
C2 C3 1.57(3) . ?
C3 H3A 1.08(4) . ?
C3 H3B 1.17(5) . ?
C3 C4 1.55(2) . ?
C4 H4B 1.05(4) . ?
C4 H4A 1.25(5) . ?
C4 C5 1.58(2) . ?
C5 C9 1.52(2) . ?
C5 C8 1.62(2) . ?
C6 H6C 1.0800 . ?
C6 H6A 1.0800 . ?
C6 H6B 1.0800 . ?
C7 H7B 1.0800 . ?
C7 H7A 1.0800 . ?
C7 H7C 1.0800 . ?
C8 H8A 1.0800 . ?
C8 H8B 1.0800 . ?
C8 H8C 1.0800 . ?
C9 H9A 1.0800 . ?
C9 H9B 1.0800 . ?
C9 H9C 1.0800 . ?
N1A H1NA 1.19(4) . ?
N1A C1A 1.47(2) . ?
N1A C5A 1.49(2) . ?
C1A C7A 1.50(3) . ?
C1A C2A 1.51(3) . ?
C1A C6A 1.56(2) . ?
C2A H2A2 1.08(4) . ?
C2A H2A1 1.29(4) . ?
C2A C3A 1.51(2) . ?
C3A H3A1 1.02(5) . ?
C3A H3A2 1.04(4) . ?
C3A C4A 1.61(3) . ?
C4A H4A1 1.02(5) . ?
C4A H4A2 1.11(4) . ?
C4A C5A 1.52(3) . ?
C5A C8A 1.48(2) . ?
C5A C9A 1.57(2) . ?
C6A H6A2 1.0800 . ?
C6A H6A3 1.0800 . ?
C6A H6A1 1.0800 . ?
C7A H7A1 1.0800 . ?
C7A H7A2 1.0800 . ?
C7A H7A3 1.0800 . ?
C8A H8A3 1.0800 . ?
C8A H8A2 1.0800 . ?
C8A H8A1 1.0800 . ?
C9A H9A2 1.0800 . ?
C9A H9A3 1.0800 . ?
C9A H9A1 1.0800 . ?
N1B H1NB 1.20(4) . ?
N1B C1B 1.45(2) . ?
N1B C5B 1.48(2) . ?
C1B C2B 1.49(2) . ?
C1B C7B 1.55(3) . ?
C1B C6B 1.68(3) . ?
C2B H2B1 1.11(4) . ?
C2B H2B2 1.29(5) . ?
C2B C3B 1.51(3) . ?
C3B H3B1 1.12(4) . ?
C3B H3B2 1.15(5) . ?
C3B C4B 1.54(2) . ?
C4B H4B1 1.06(5) . ?
C4B H4B2 1.17(4) . ?
C4B C5B 1.51(2) . ?
C5B C9B 1.47(2) . ?
C5B C8B 1.58(3) . ?
C6B H6B2 1.0800 . ?
C6B H6B1 1.0800 . ?
C6B H6B3 1.0800 . ?
C7B H7B3 1.0800 . ?
C7B H7B2 1.0800 . ?
C7B H7B1 1.0800 . ?
C8B H8B3 1.0800 . ?
C8B H8B2 1.0800 . ?
C8B H8B1 1.0800 . ?
C9B H9B2 1.0800 . ?
C9B H9B1 1.0800 . ?
C9B H9B3 1.0800 . ?
N1C H1NC 0.94(4) . ?
N1C C1C 1.49(2) . ?
N1C C5C 1.53(2) . ?
C1C C2C 1.53(3) . ?
C1C C6C 1.538(19) . ?
C1C C7C 1.60(3) . ?
C2C H2C2 1.07(5) . ?
C2C H2C1 1.21(4) . ?
C2C C3C 1.51(2) . ?
C3C H3C2 1.01(4) . ?
C3C H3C1 1.17(4) . ?
C3C C4C 1.60(2) . ?
C4C H4C2 0.94(5) . ?
C4C H4C1 1.11(3) . ?
C4C C5C 1.59(3) . ?
C5C C8C 1.52(2) . ?
C5C C9C 1.52(3) . ?
C6C H6C3 1.0800 . ?
C6C H6C1 1.0800 . ?
C6C H6C2 1.0800 . ?
C7C H7C1 1.0800 . ?
C7C H7C3 1.0800 . ?
C7C H7C2 1.0800 . ?
C8C H8C2 1.0800 . ?
C8C H8C3 1.0800 . ?
C8C H8C1 1.0800 . ?
C9C H9C3 1.0800 . ?
C9C H9C1 1.0800 . ?
C9C H9C2 1.0800 . ?
N1D H1ND 0.80(4) . ?
N1D C1D 1.501(19) . ?
N1D C5D 1.52(2) . ?
C1D C2D 1.51(3) . ?
C1D C7D 1.52(2) . ?
C1D C6D 1.61(3) . ?
C2D H2D2 1.04(5) . ?
C2D H2D1 1.12(5) . ?
C2D C3D 1.51(2) . ?
C3D H3D2 1.17(4) . ?
C3D H3D1 1.19(6) . ?
C3D C4D 1.51(2) . ?
C4D H4D2 1.05(4) . ?
C4D H4D1 1.25(5) . ?
C4D C5D 1.52(3) . ?
C5D C9D 1.53(3) . ?
C5D C8D 1.62(3) . ?
C6D H6D3 1.0800 . ?
C6D H6D2 1.0800 . ?
C6D H6D1 1.0800 . ?
C7D H7D2 1.0800 . ?
C7D H7D3 1.0800 . ?
C7D H7D1 1.0800 . ?
C8D H8D1 1.0800 . ?
C8D H8D3 1.0800 . ?
C8D H8D2 1.0800 . ?
C9D H9D3 1.0800 . ?
C9D H9D1 1.0800 . ?
C9D H9D2 1.0800 . ?
N1E H1NE 1.06(4) . ?
N1E C5E 1.46(2) . ?
N1E C1E 1.47(2) . ?
C1E C6E 1.54(3) . ?
C1E C2E 1.54(3) . ?
C1E C7E 1.570(19) . ?
C2E H2E1 1.07(4) . ?
C2E H2E2 1.17(5) . ?
C2E C3E 1.58(2) . ?
C3E H3E1 1.04(4) . ?
C3E H3E2 1.20(4) . ?
C3E C4E 1.49(2) . ?
C4E H4E1 1.09(3) . ?
C4E H4E2 1.28(5) . ?
C4E C5E 1.51(3) . ?
C5E C8E 1.57(3) . ?
C5E C9E 1.60(3) . ?
C6E H6E3 1.0800 . ?
C6E H6E1 1.0800 . ?
C6E H6E2 1.0800 . ?
C7E H7E3 1.0800 . ?
C7E H7E1 1.0800 . ?
C7E H7E2 1.0800 . ?
C8E H8E2 1.0800 . ?
C8E H8E3 1.0800 . ?
C8E H8E1 1.0800 . ?
C9E H9E1 1.0800 . ?
C9E H9E3 1.0800 . ?
C9E H9E2 1.0800 . ?
N1F H1NF 1.27(4) . ?
N1F C5F 1.468(19) . ?
N1F C1F 1.49(2) . ?
C1F C7F 1.50(3) . ?
C1F C2F 1.54(3) . ?
C1F C6F 1.54(3) . ?
C2F H2F1 1.07(6) . ?
C2F H2F2 1.12(4) . ?
C2F C3F 1.55(3) . ?
C3F H3F2 1.00(6) . ?
C3F H3F1 1.08(3) . ?
C3F C4F 1.56(2) . ?
C4F H4F1 1.08(4) . ?
C4F H4F2 1.28(5) . ?
C4F C5F 1.57(3) . ?
C5F C9F 1.51(3) . ?
C5F C8F 1.58(2) . ?
C6F H6F2 1.0800 . ?
C6F H6F1 1.0800 . ?
C6F H6F3 1.0800 . ?
C7F H7F3 1.0800 . ?
C7F H7F2 1.0800 . ?
C7F H7F1 1.0800 . ?
C8F H8F2 1.0800 . ?
C8F H8F1 1.0800 . ?
C8F H8F3 1.0800 . ?
C9F H9F2 1.0800 . ?
C9F H9F1 1.0800 . ?
C9F H9F3 1.0800 . ?
N1G H1NG 0.89(4) . ?
N1G C1G 1.50(2) . ?
N1G C5G 1.505(19) . ?
C1G C7G 1.55(2) . ?
C1G C2G 1.58(3) . ?
C1G C6G 1.61(3) . ?
C2G H2G1 0.97(5) . ?
C2G H2G2 1.22(4) . ?
C2G C3G 1.55(2) . ?
C3G H3G2 1.13(4) . ?
C3G H3G1 1.22(5) . ?
C3G C4G 1.49(2) . ?
C4G H4G1 1.13(4) . ?
C4G H4G2 1.27(5) . ?
C4G C5G 1.55(3) . ?
C5G C9G 1.55(2) . ?
C5G C8G 1.62(2) . ?
C6G H6G1 1.0800 . ?
C6G H6G2 1.0800 . ?
C6G H6G3 1.0800 . ?
C7G H7G3 1.0800 . ?
C7G H7G1 1.0800 . ?
C7G H7G2 1.0800 . ?
C8G H8G2 1.0800 . ?
C8G H8G1 1.0800 . ?
C8G H8G3 1.0800 . ?
C9G H9G3 1.0800 . ?
C9G H9G2 1.0800 . ?
C9G H9G1 1.0800 . ?
O1 H12 0.989(12) . ?
O1 H13 0.990(12) . ?
O1 H11 0.994(11) . ?
O2 H23 0.991(12) . ?
O2 H22 0.992(12) . ?
O2 H21 0.997(11) . ?
O3 H33 0.992(12) . ?
O3 H32 0.993(12) . ?
O3 H31 0.993(12) . ?
O4 H43 0.989(11) . ?
O4 H41 0.991(12) . ?
O4 H42 0.992(12) . ?
O5 H53 0.989(12) . ?
O5 H52 0.991(12) . ?
O5 H51 0.994(11) . ?
O6 H62 0.992(12) . ?
O6 H63 0.994(12) . ?
O6 H61 0.995(11) . ?
O7 H73 0.985(12) . ?
O7 H72 0.993(12) . ?
O7 H71 0.994(12) . ?
O8 H83 0.991(12) . ?
O8 H82 0.994(12) . ?
O8 H81 0.995(12) . ?
H13 H73 0.93(5) . ?
H22 H32 0.86(5) . ?
H23 H83 0.92(7) . ?
H32 H22 0.86(5) . ?
H33 H53 1.13(8) . ?
H43 H63 0.87(4) . ?
H52 H62 1.00(8) . ?
H53 H33 1.13(8) . ?
H62 H52 1.00(8) . ?
H63 H43 0.87(4) . ?
H72 H82 0.91(5) . ?
H73 H13 0.93(5) . ?
H82 H72 0.91(5) . ?
H83 H23 0.92(7) . ?
O9 H92 0.998(12) . ?
O9 H91 0.999(11) . ?
O9 H93 1.001(12) . ?
O10 H102 0.996(12) . ?
O10 H103 0.999(12) . ?
O10 H101 1.001(11) . ?
O11 H112 0.997(12) . ?
O11 H113 0.998(12) . ?
O11 H111 0.998(12) . ?
O12 H123 0.999(12) . ?
O12 H121 1.000(12) . ?
O12 H122 1.006(11) . ?
O13 H132 0.995(12) . ?
O13 H133 1.000(12) . ?
O13 H131 1.003(11) . ?
O14 H144 0.998(12) . ?
O14 H142 0.999(12) . ?
O14 H143 1.001(12) . ?
O14 H141 1.004(11) . ?
O15 H151 0.997(12) . ?
O15 H152 0.998(12) . ?
O15 H153 0.999(12) . ?
O16 H162 0.996(12) . ?
O16 H163 0.999(12) . ?
O16 H161 1.001(12) . ?
H121 H123 1.02(10) . ?
H92 H102 0.91(5) . ?
H93 H151 0.96(3) . ?
H102 H92 0.91(5) . ?
H103 H163 0.86(4) . ?
H113 H133 0.99(19) . ?
H122 H143 0.92(5) . ?
H122 H123 0.96(10) . ?
H123 H122 0.96(10) . ?
H123 H121 1.02(10) . ?
H132 H142 0.85(4) . ?
H133 H113 0.99(19) . ?
H142 H132 0.85(4) . ?
H143 H122 0.92(5) . ?
H144 H153 0.81(4) . ?
H151 H93 0.96(3) . ?
H152 H162 1.02(9) . ?
H153 H144 0.81(4) . ?
H162 H152 1.02(9) . ?
H163 H103 0.86(4) . ?
 
loop_
 _geom_angle_atom_site_label_1
 _geom_angle_atom_site_label_2
 _geom_angle_atom_site_label_3
 _geom_angle
 _geom_angle_site_symmetry_1
 _geom_angle_site_symmetry_3
 _geom_angle_publ_flag
H1N N1 C5 120(2) . . ?
H1N N1 C1 111(2) . . ?
C5 N1 C1 114.7(13) . . ?
C7 C1 N1 118.5(14) . . ?
C7 C1 C6 107.6(14) . . ?
N1 C1 C6 102.6(14) . . ?
C7 C1 C2 113.2(16) . . ?
N1 C1 C2 106.8(14) . . ?
C6 C1 C2 107.1(14) . . ?
H2B C2 H2A 105(3) . . ?
H2B C2 C3 110(2) . . ?
H2A C2 C3 109(2) . . ?
H2B C2 C1 116(2) . . ?
H2A C2 C1 109(3) . . ?
C3 C2 C1 107.6(14) . . ?
H3A C3 H3B 99(3) . . ?
H3A C3 C4 106(2) . . ?
H3B C3 C4 111(2) . . ?
H3A C3 C2 113(2) . . ?
H3B C3 C2 119(2) . . ?
C4 C3 C2 107.5(14) . . ?
H4B C4 H4A 97(3) . . ?
H4B C4 C3 118(2) . . ?
H4A C4 C3 111(2) . . ?
H4B C4 C5 115(2) . . ?
H4A C4 C5 103.8(18) . . ?
C3 C4 C5 110.6(15) . . ?
N1 C5 C9 117.5(14) . . ?
N1 C5 C4 109.5(13) . . ?
C9 C5 C4 111.6(15) . . ?
N1 C5 C8 100.7(13) . . ?
C9 C5 C8 109.3(12) . . ?
C4 C5 C8 107.1(13) . . ?
H6C C6 H6A 109.5 . . ?
H6C C6 H6B 109.5 . . ?
H6A C6 H6B 109.5 . . ?
H6C C6 C1 109.5 . . ?
H6A C6 C1 109.5 . . ?
H6B C6 C1 109.5 . . ?
H7B C7 H7A 109.5 . . ?
H7B C7 H7C 109.5 . . ?
H7A C7 H7C 109.5 . . ?
H7B C7 C1 109.5 . . ?
H7A C7 C1 109.5 . . ?
H7C C7 C1 109.5 . . ?
H8A C8 H8B 109.5 . . ?
H8A C8 H8C 109.5 . . ?
H8B C8 H8C 109.5 . . ?
H8A C8 C5 109.5 . . ?
H8B C8 C5 109.5 . . ?
H8C C8 C5 109.5 . . ?
H9A C9 H9B 109.5 . . ?
H9A C9 H9C 109.5 . . ?
H9B C9 H9C 109.5 . . ?
H9A C9 C5 109.5 . . ?
H9B C9 C5 109.5 . . ?
H9C C9 C5 109.5 . . ?
H1NA N1A C1A 102.3(18) . . ?
H1NA N1A C5A 99.0(19) . . ?
C1A N1A C5A 119.3(13) . . ?
N1A C1A C7A 110.9(16) . . ?
N1A C1A C2A 114.5(18) . . ?
C7A C1A C2A 108.1(16) . . ?
N1A C1A C6A 107.1(14) . . ?
C7A C1A C6A 103.6(16) . . ?
C2A C1A C6A 112.2(16) . . ?
H2A2 C2A H2A1 105(3) . . ?
H2A2 C2A C1A 118(3) . . ?
H2A1 C2A C1A 109(2) . . ?
H2A2 C2A C3A 106(2) . . ?
H2A1 C2A C3A 104(2) . . ?
C1A C2A C3A 113.4(16) . . ?
H3A1 C3A H3A2 98(3) . . ?
H3A1 C3A C2A 116(3) . . ?
H3A2 C3A C2A 115(2) . . ?
H3A1 C3A C4A 112(3) . . ?
H3A2 C3A C4A 108(2) . . ?
C2A C3A C4A 107.2(14) . . ?
H4A1 C4A H4A2 112(3) . . ?
H4A1 C4A C5A 111(2) . . ?
H4A2 C4A C5A 106(2) . . ?
H4A1 C4A C3A 114(2) . . ?
H4A2 C4A C3A 104(2) . . ?
C5A C4A C3A 108.8(17) . . ?
C8A C5A N1A 107.7(12) . . ?
C8A C5A C4A 112.7(17) . . ?
N1A C5A C4A 115.0(13) . . ?
C8A C5A C9A 101.6(12) . . ?
N1A C5A C9A 108.1(15) . . ?
C4A C5A C9A 110.8(13) . . ?
H6A2 C6A H6A3 109.5 . . ?
H6A2 C6A H6A1 109.5 . . ?
H6A3 C6A H6A1 109.5 . . ?
H6A2 C6A C1A 109.5 . . ?
H6A3 C6A C1A 109.5 . . ?
H6A1 C6A C1A 109.5 . . ?
H7A1 C7A H7A2 109.5 . . ?
H7A1 C7A H7A3 109.5 . . ?
H7A2 C7A H7A3 109.5 . . ?
H7A1 C7A C1A 109.5 . . ?
H7A2 C7A C1A 109.5 . . ?
H7A3 C7A C1A 109.5 . . ?
H8A3 C8A H8A2 109.5 . . ?
H8A3 C8A H8A1 109.5 . . ?
H8A2 C8A H8A1 109.5 . . ?
H8A3 C8A C5A 109.5 . . ?
H8A2 C8A C5A 109.5 . . ?
H8A1 C8A C5A 109.5 . . ?
H9A2 C9A H9A3 109.5 . . ?
H9A2 C9A H9A1 109.5 . . ?
H9A3 C9A H9A1 109.5 . . ?
H9A2 C9A C5A 109.5 . . ?
H9A3 C9A C5A 109.5 . . ?
H9A1 C9A C5A 109.5 . . ?
H1NB N1B C1B 100.9(18) . . ?
H1NB N1B C5B 97.7(18) . . ?
C1B N1B C5B 121.4(12) . . ?
N1B C1B C2B 116.6(15) . . ?
N1B C1B C7B 109.3(14) . . ?
C2B C1B C7B 111.2(15) . . ?
N1B C1B C6B 102.7(13) . . ?
C2B C1B C6B 109.3(16) . . ?
C7B C1B C6B 107.0(13) . . ?
H2B1 C2B H2B2 108(3) . . ?
H2B1 C2B C1B 110(2) . . ?
H2B2 C2B C1B 102(2) . . ?
H2B1 C2B C3B 113(2) . . ?
H2B2 C2B C3B 108(2) . . ?
C1B C2B C3B 115.8(14) . . ?
H3B1 C3B H3B2 112(3) . . ?
H3B1 C3B C2B 107.1(19) . . ?
H3B2 C3B C2B 105(2) . . ?
H3B1 C3B C4B 114(2) . . ?
H3B2 C3B C4B 105(2) . . ?
C2B C3B C4B 112.8(15) . . ?
H4B1 C4B H4B2 110(3) . . ?
H4B1 C4B C5B 117(2) . . ?
H4B2 C4B C5B 106(2) . . ?
H4B1 C4B C3B 104(2) . . ?
H4B2 C4B C3B 105(2) . . ?
C5B C4B C3B 113.1(15) . . ?
C9B C5B N1B 110.8(14) . . ?
C9B C5B C4B 111.5(15) . . ?
N1B C5B C4B 114.4(14) . . ?
C9B C5B C8B 106.0(13) . . ?
N1B C5B C8B 105.2(13) . . ?
C4B C5B C8B 108.4(14) . . ?
H6B2 C6B H6B1 109.5 . . ?
H6B2 C6B H6B3 109.5 . . ?
H6B1 C6B H6B3 109.5 . . ?
H6B2 C6B C1B 109.5 . . ?
H6B1 C6B C1B 109.5 . . ?
H6B3 C6B C1B 109.5 . . ?
H7B3 C7B H7B2 109.5 . . ?
H7B3 C7B H7B1 109.5 . . ?
H7B2 C7B H7B1 109.5 . . ?
H7B3 C7B C1B 109.5 . . ?
H7B2 C7B C1B 109.5 . . ?
H7B1 C7B C1B 109.5 . . ?
H8B3 C8B H8B2 109.5 . . ?
H8B3 C8B H8B1 109.5 . . ?
H8B2 C8B H8B1 109.5 . . ?
H8B3 C8B C5B 109.5 . . ?
H8B2 C8B C5B 109.5 . . ?
H8B1 C8B C5B 109.5 . . ?
H9B2 C9B H9B1 109.5 . . ?
H9B2 C9B H9B3 109.5 . . ?
H9B1 C9B H9B3 109.5 . . ?
H9B2 C9B C5B 109.5 . . ?
H9B1 C9B C5B 109.5 . . ?
H9B3 C9B C5B 109.5 . . ?
H1NC N1C C1C 103(2) . . ?
H1NC N1C C5C 117(2) . . ?
C1C N1C C5C 117.0(12) . . ?
N1C C1C C2C 113.9(15) . . ?
N1C C1C C6C 105.5(12) . . ?
C2C C1C C6C 108.5(13) . . ?
N1C C1C C7C 111.1(13) . . ?
C2C C1C C7C 109.8(13) . . ?
C6C C1C C7C 107.7(14) . . ?
H2C2 C2C H2C1 120(3) . . ?
H2C2 C2C C3C 112(3) . . ?
H2C1 C2C C3C 109.9(19) . . ?
H2C2 C2C C1C 102(2) . . ?
H2C1 C2C C1C 101(2) . . ?
C3C C2C C1C 110.7(14) . . ?
H3C2 C3C H3C1 102(3) . . ?
H3C2 C3C C2C 125(3) . . ?
H3C1 C3C C2C 106.6(19) . . ?
H3C2 C3C C4C 107(2) . . ?
H3C1 C3C C4C 107(2) . . ?
C2C C3C C4C 107.9(13) . . ?
H4C2 C4C H4C1 109(3) . . ?
H4C2 C4C C5C 106(2) . . ?
H4C1 C4C C5C 109(2) . . ?
H4C2 C4C C3C 110(3) . . ?
H4C1 C4C C3C 114.3(18) . . ?
C5C C4C C3C 108.3(16) . . ?
C8C C5C C9C 106.4(15) . . ?
C8C C5C N1C 104.9(12) . . ?
C9C C5C N1C 114.2(18) . . ?
C8C C5C C4C 109.3(18) . . ?
C9C C5C C4C 113.1(13) . . ?
N1C C5C C4C 108.5(15) . . ?
H6C3 C6C H6C1 109.5 . . ?
H6C3 C6C H6C2 109.5 . . ?
H6C1 C6C H6C2 109.5 . . ?
H6C3 C6C C1C 109.5 . . ?
H6C1 C6C C1C 109.5 . . ?
H6C2 C6C C1C 109.5 . . ?
H7C1 C7C H7C3 109.5 . . ?
H7C1 C7C H7C2 109.5 . . ?
H7C3 C7C H7C2 109.5 . . ?
H7C1 C7C C1C 109.5 . . ?
H7C3 C7C C1C 109.5 . . ?
H7C2 C7C C1C 109.5 . . ?
H8C2 C8C H8C3 109.5 . . ?
H8C2 C8C H8C1 109.5 . . ?
H8C3 C8C H8C1 109.5 . . ?
H8C2 C8C C5C 109.5 . . ?
H8C3 C8C C5C 109.5 . . ?
H8C1 C8C C5C 109.5 . . ?
H9C3 C9C H9C1 109.5 . . ?
H9C3 C9C H9C2 109.5 . . ?
H9C1 C9C H9C2 109.5 . . ?
H9C3 C9C C5C 109.5 . . ?
H9C1 C9C C5C 109.5 . . ?
H9C2 C9C C5C 109.5 . . ?
H1ND N1D C1D 114(2) . . ?
H1ND N1D C5D 114(2) . . ?
C1D N1D C5D 117.2(13) . . ?
N1D C1D C2D 112.3(15) . . ?
N1D C1D C7D 106.9(14) . . ?
C2D C1D C7D 109.3(13) . . ?
N1D C1D C6D 113.1(11) . . ?
C2D C1D C6D 108.7(16) . . ?
C7D C1D C6D 106.2(13) . . ?
H2D2 C2D H2D1 106(3) . . ?
H2D2 C2D C1D 113(2) . . ?
H2D1 C2D C1D 113(3) . . ?
H2D2 C2D C3D 104(3) . . ?
H2D1 C2D C3D 104(2) . . ?
C1D C2D C3D 115.1(14) . . ?
H3D2 C3D H3D1 115(3) . . ?
H3D2 C3D C4D 106(2) . . ?
H3D1 C3D C4D 103(2) . . ?
H3D2 C3D C2D 113.6(19) . . ?
H3D1 C3D C2D 106(2) . . ?
C4D C3D C2D 113.4(15) . . ?
H4D2 C4D H4D1 116(3) . . ?
H4D2 C4D C3D 112(2) . . ?
H4D1 C4D C3D 102(2) . . ?
H4D2 C4D C5D 108(2) . . ?
H4D1 C4D C5D 102(2) . . ?
C3D C4D C5D 116.4(17) . . ?
N1D C5D C4D 109.9(13) . . ?
N1D C5D C9D 104.2(15) . . ?
C4D C5D C9D 111.5(18) . . ?
N1D C5D C8D 114.5(17) . . ?
C4D C5D C8D 108.7(17) . . ?
C9D C5D C8D 108.0(12) . . ?
H6D3 C6D H6D2 109.5 . . ?
H6D3 C6D H6D1 109.5 . . ?
H6D2 C6D H6D1 109.5 . . ?
H6D3 C6D C1D 109.5 . . ?
H6D2 C6D C1D 109.5 . . ?
H6D1 C6D C1D 109.5 . . ?
H7D2 C7D H7D3 109.5 . . ?
H7D2 C7D H7D1 109.5 . . ?
H7D3 C7D H7D1 109.5 . . ?
H7D2 C7D C1D 109.5 . . ?
H7D3 C7D C1D 109.5 . . ?
H7D1 C7D C1D 109.5 . . ?
H8D1 C8D H8D3 109.5 . . ?
H8D1 C8D H8D2 109.5 . . ?
H8D3 C8D H8D2 109.5 . . ?
H8D1 C8D C5D 109.5 . . ?
H8D3 C8D C5D 109.5 . . ?
H8D2 C8D C5D 109.5 . . ?
H9D3 C9D H9D1 109.5 . . ?
H9D3 C9D H9D2 109.5 . . ?
H9D1 C9D H9D2 109.5 . . ?
H9D3 C9D C5D 109.5 . . ?
H9D1 C9D C5D 109.5 . . ?
H9D2 C9D C5D 109.5 . . ?
H1NE N1E C5E 102(2) . . ?
H1NE N1E C1E 111(2) . . ?
C5E N1E C1E 120.9(13) . . ?
N1E C1E C6E 111.5(14) . . ?
N1E C1E C2E 110.9(15) . . ?
C6E C1E C2E 111.6(13) . . ?
N1E C1E C7E 107.2(12) . . ?
C6E C1E C7E 104.7(14) . . ?
C2E C1E C7E 110.9(13) . . ?
H2E1 C2E H2E2 96(3) . . ?
H2E1 C2E C1E 118(2) . . ?
H2E2 C2E C1E 112.9(18) . . ?
H2E1 C2E C3E 110(2) . . ?
H2E2 C2E C3E 105(2) . . ?
C1E C2E C3E 113.7(14) . . ?
H3E1 C3E H3E2 111(3) . . ?
H3E1 C3E C4E 110(3) . . ?
H3E2 C3E C4E 112(2) . . ?
H3E1 C3E C2E 113(2) . . ?
H3E2 C3E C2E 100.4(19) . . ?
C4E C3E C2E 109.9(13) . . ?
H4E1 C4E H4E2 109(3) . . ?
H4E1 C4E C3E 108.1(19) . . ?
H4E2 C4E C3E 106(2) . . ?
H4E1 C4E C5E 109(2) . . ?
H4E2 C4E C5E 107.8(18) . . ?
C3E C4E C5E 116.4(17) . . ?
N1E C5E C4E 113.4(16) . . ?
N1E C5E C8E 107.6(13) . . ?
C4E C5E C8E 109.1(18) . . ?
N1E C5E C9E 108.3(17) . . ?
C4E C5E C9E 107.6(13) . . ?
C8E C5E C9E 110.9(14) . . ?
H6E3 C6E H6E1 109.5 . . ?
H6E3 C6E H6E2 109.5 . . ?
H6E1 C6E H6E2 109.5 . . ?
H6E3 C6E C1E 109.5 . . ?
H6E1 C6E C1E 109.5 . . ?
H6E2 C6E C1E 109.5 . . ?
H7E3 C7E H7E1 109.5 . . ?
H7E3 C7E H7E2 109.5 . . ?
H7E1 C7E H7E2 109.5 . . ?
H7E3 C7E C1E 109.5 . . ?
H7E1 C7E C1E 109.5 . . ?
H7E2 C7E C1E 109.5 . . ?
H8E2 C8E H8E3 109.5 . . ?
H8E2 C8E H8E1 109.5 . . ?
H8E3 C8E H8E1 109.5 . . ?
H8E2 C8E C5E 109.5 . . ?
H8E3 C8E C5E 109.5 . . ?
H8E1 C8E C5E 109.5 . . ?
H9E1 C9E H9E3 109.5 . . ?
H9E1 C9E H9E2 109.5 . . ?
H9E3 C9E H9E2 109.5 . . ?
H9E1 C9E C5E 109.5 . . ?
H9E3 C9E C5E 109.5 . . ?
H9E2 C9E C5E 109.5 . . ?
H1NF N1F C5F 104.1(15) . . ?
H1NF N1F C1F 102.1(18) . . ?
C5F N1F C1F 119.4(13) . . ?
N1F C1F C7F 107.9(17) . . ?
N1F C1F C2F 113.6(13) . . ?
C7F C1F C2F 112.5(17) . . ?
N1F C1F C6F 107.4(15) . . ?
C7F C1F C6F 107.1(12) . . ?
C2F C1F C6F 108.0(18) . . ?
H2F1 C2F H2F2 99(3) . . ?
H2F1 C2F C1F 114(2) . . ?
H2F2 C2F C1F 111(2) . . ?
H2F1 C2F C3F 113(2) . . ?
H2F2 C2F C3F 111(2) . . ?
C1F C2F C3F 109.9(18) . . ?
H3F2 C3F H3F1 95(3) . . ?
H3F2 C3F C2F 116(2) . . ?
H3F1 C3F C2F 115(2) . . ?
H3F2 C3F C4F 115(2) . . ?
H3F1 C3F C4F 108.6(19) . . ?
C2F C3F C4F 107.3(15) . . ?
H4F1 C4F H4F2 106(3) . . ?
H4F1 C4F C3F 116(2) . . ?
H4F2 C4F C3F 111(2) . . ?
H4F1 C4F C5F 107(3) . . ?
H4F2 C4F C5F 105(2) . . ?
C3F C4F C5F 110.9(13) . . ?
N1F C5F C9F 109.7(11) . . ?
N1F C5F C4F 112.2(15) . . ?
C9F C5F C4F 111.4(16) . . ?
N1F C5F C8F 105.0(13) . . ?
C9F C5F C8F 108.6(13) . . ?
C4F C5F C8F 109.6(12) . . ?
H6F2 C6F H6F1 109.5 . . ?
H6F2 C6F H6F3 109.5 . . ?
H6F1 C6F H6F3 109.5 . . ?
H6F2 C6F C1F 109.5 . . ?
H6F1 C6F C1F 109.5 . . ?
H6F3 C6F C1F 109.5 . . ?
H7F3 C7F H7F2 109.5 . . ?
H7F3 C7F H7F1 109.5 . . ?
H7F2 C7F H7F1 109.5 . . ?
H7F3 C7F C1F 109.5 . . ?
H7F2 C7F C1F 109.5 . . ?
H7F1 C7F C1F 109.5 . . ?
H8F2 C8F H8F1 109.5 . . ?
H8F2 C8F H8F3 109.5 . . ?
H8F1 C8F H8F3 109.5 . . ?
H8F2 C8F C5F 109.5 . . ?
H8F1 C8F C5F 109.5 . . ?
H8F3 C8F C5F 109.5 . . ?
H9F2 C9F H9F1 109.5 . . ?
H9F2 C9F H9F3 109.5 . . ?
H9F1 C9F H9F3 109.5 . . ?
H9F2 C9F C5F 109.5 . . ?
H9F1 C9F C5F 109.5 . . ?
H9F3 C9F C5F 109.5 . . ?
H1NG N1G C1G 114(2) . . ?
H1NG N1G C5G 115(2) . . ?
C1G N1G C5G 118.9(12) . . ?
N1G C1G C7G 104.7(14) . . ?
N1G C1G C2G 108.6(18) . . ?
C7G C1G C2G 106.1(16) . . ?
N1G C1G C6G 110.9(15) . . ?
C7G C1G C6G 112.8(16) . . ?
C2G C1G C6G 113.3(15) . . ?
H2G1 C2G H2G2 108(3) . . ?
H2G1 C2G C3G 118(3) . . ?
H2G2 C2G C3G 114(2) . . ?
H2G1 C2G C1G 105(2) . . ?
H2G2 C2G C1G 99(2) . . ?
C3G C2G C1G 111.4(15) . . ?
H3G2 C3G H3G1 116(3) . . ?
H3G2 C3G C4G 112(2) . . ?
H3G1 C3G C4G 107(2) . . ?
H3G2 C3G C2G 104(2) . . ?
H3G1 C3G C2G 108(2) . . ?
C4G C3G C2G 109.9(14) . . ?
H4G1 C4G H4G2 98(3) . . ?
H4G1 C4G C3G 116(2) . . ?
H4G2 C4G C3G 103(2) . . ?
H4G1 C4G C5G 113(2) . . ?
H4G2 C4G C5G 107(2) . . ?
C3G C4G C5G 116.7(18) . . ?
N1G C5G C9G 115.2(15) . . ?
N1G C5G C4G 107.6(13) . . ?
C9G C5G C4G 109.9(13) . . ?
N1G C5G C8G 103.6(12) . . ?
C9G C5G C8G 112.6(12) . . ?
C4G C5G C8G 107.4(16) . . ?
H6G1 C6G H6G2 109.5 . . ?
H6G1 C6G H6G3 109.5 . . ?
H6G2 C6G H6G3 109.5 . . ?
H6G1 C6G C1G 109.5 . . ?
H6G2 C6G C1G 109.5 . . ?
H6G3 C6G C1G 109.5 . . ?
H7G3 C7G H7G1 109.5 . . ?
H7G3 C7G H7G2 109.5 . . ?
H7G1 C7G H7G2 109.5 . . ?
H7G3 C7G C1G 109.5 . . ?
H7G1 C7G C1G 109.5 . . ?
H7G2 C7G C1G 109.5 . . ?
H8G2 C8G H8G1 109.5 . . ?
H8G2 C8G H8G3 109.5 . . ?
H8G1 C8G H8G3 109.5 . . ?
H8G2 C8G C5G 109.5 . . ?
H8G1 C8G C5G 109.5 . . ?
H8G3 C8G C5G 109.5 . . ?
H9G3 C9G H9G2 109.5 . . ?
H9G3 C9G H9G1 109.5 . . ?
H9G2 C9G H9G1 109.5 . . ?
H9G3 C9G C5G 109.5 . . ?
H9G2 C9G C5G 109.5 . . ?
H9G1 C9G C5G 109.5 . . ?
H12 O1 H13 85(5) . . ?
H12 O1 H11 98(3) . . ?
H13 O1 H11 119(6) . . ?
H23 O2 H22 141(8) . . ?
H23 O2 H21 108(7) . . ?
H22 O2 H21 107(5) . . ?
H33 O3 H32 114(6) . . ?
H33 O3 H31 78(6) . . ?
H32 O3 H31 92(5) . . ?
H43 O4 H41 107(4) . . ?
H43 O4 H42 106(6) . . ?
H41 O4 H42 139(6) . . ?
H53 O5 H52 121(6) . . ?
H53 O5 H51 104(4) . . ?
H52 O5 H51 129(5) . . ?
H62 O6 H63 98(4) . . ?
H62 O6 H61 112(4) . . ?
H63 O6 H61 115(5) . . ?
H73 O7 H72 106(7) . . ?
H73 O7 H71 102(4) . . ?
H72 O7 H71 122(8) . . ?
H83 O8 H82 92(4) . . ?
H83 O8 H81 96(5) . . ?
H82 O8 H81 103(4) . . ?
H73 H13 O1 143(8) . . ?
H32 H22 O2 158(9) . . ?
H83 H23 O2 145(10) . . ?
H22 H32 O3 175(6) . . ?
O3 H33 H53 129(8) . . ?
H63 H43 O4 170(7) . . ?
O5 H52 H62 129(10) . . ?
O5 H53 H33 137(6) . . ?
O6 H62 H52 172(6) . . ?
H43 H63 O6 162(10) . . ?
H82 H72 O7 149(9) . . ?
H13 H73 O7 145(5) . . ?
H72 H82 O8 165(6) . . ?
H23 H83 O8 174(10) . . ?
H92 O9 H91 101(4) . . ?
H92 O9 H93 93(5) . . ?
H91 O9 H93 102(4) . . ?
H102 O10 H103 89(7) . . ?
H102 O10 H101 127(6) . . ?
H103 O10 H101 124(7) . . ?
H112 O11 H113 96(4) . . ?
H112 O11 H111 104(4) . . ?
H113 O11 H111 122(4) . . ?
H123 O12 H121 61(7) . . ?
H123 O12 H122 57(6) . . ?
H121 O12 H122 97(3) . . ?
H132 O13 H133 119(10) . . ?
H132 O13 H131 119(3) . . ?
H133 O13 H131 120(10) . . ?
H144 O14 H142 115(6) . . ?
H144 O14 H143 132(7) . . ?
H142 O14 H143 93(6) . . ?
H144 O14 H141 114(4) . . ?
H142 O14 H141 98(5) . . ?
H143 O14 H141 98(5) . . ?
H151 O15 H152 108(6) . . ?
H151 O15 H153 82(5) . . ?
H152 O15 H153 89(7) . . ?
H162 O16 H163 95(4) . . ?
H162 O16 H161 93(4) . . ?
H163 O16 H161 115(4) . . ?
O12 H121 H123 59(4) . . ?
H102 H92 O9 158(9) . . ?
H151 H93 O9 167(7) . . ?
H92 H102 O10 166(10) . . ?
H163 H103 O10 171(10) . . ?
H133 H113 O11 171(10) . . ?
H143 H122 H123 107(7) . . ?
H143 H122 O12 168(7) . . ?
H123 H122 O12 61(3) . . ?
H122 H123 O12 62(3) . . ?
H122 H123 H121 99(7) . . ?
O12 H123 H121 59(3) . . ?
H142 H132 O13 161(9) . . ?
H113 H133 O13 131(10) . . ?
H132 H142 O14 160(10) . . ?
H122 H143 O14 148(10) . . ?
H153 H144 O14 163(7) . . ?
H93 H151 O15 164(8) . . ?
O15 H152 H162 132(10) . . ?
H144 H153 O15 166(9) . . ?
O16 H162 H152 156(7) . . ?
H103 H163 O16 156(10) . . ?
 
loop_
 _geom_hbond_atom_site_label_D 
 _geom_hbond_atom_site_label_H 
 _geom_hbond_atom_site_label_A 
 _geom_hbond_distance_DH 
 _geom_hbond_distance_HA 
 _geom_hbond_distance_DA 
 _geom_hbond_angle_DHA 
 _geom_hbond_site_symmetry_A 
O1 H11 N1  0.994(11) 1.85(2) 2.83(2) 171(3) .
N1 H1N O4  0.87(5) 2.10(5) 2.96(3) 167(3) .
O2 H21 N1G  0.997(11) 1.87(3) 2.84(2) 163(2) .
O6 H61 N1A  0.995(11) 1.71(2) 2.70(2) 171(2) .
O5 H51 N1B  0.994(11) 1.74(2) 2.72(2) 169(3) .
O9 H91 N1F  0.999(11) 1.77(2) 2.77(2) 177(3) .
N1F H1NF O12  1.27(4) 1.94(4) 3.08(2) 147(2) .
O10 H101 N1E  1.001(11) 1.73(3) 2.73(2) 177(3) .
O14 H141 N1C  1.004(11) 1.85(3) 2.85(2) 176(3) .
O13 H131 N1D  1.003(11) 1.80(2) 2.794(19) 171(3) .
 
_refine_diff_density_max    3.328
_refine_diff_density_min   -2.995
_refine_diff_density_rms    0.584

_shelx_res_file
;

    tmp_10_3d.res created by SHELXL-2014/7


TITL tetramethylpiperidine-H2O complex - SXD at 10K new 3D
CELL 0.71073 6.5173   26.9954   14.2406  109.069   98.9333   92.0181
ZERR 8 0.0003 0.0005 0.0006 0.004 0.004 0.003
LATT -1
NEUT
SFAC C H N O
UNIT 72 184 8 16

L.S. 5
acta
TEMP -263
MERG 0
FMAP -2
PLAN 10
BOND $h
HTAB O1 N1
Htab N1 O4
htab o2 n1g
htab o6 n1a
htab o5 n1b
htab o9 n1f
htab n1f o12
htab o10 n1e
htab o14 n1c
htab o13 n1d

omit   2   0   0
omit   2  -2  -7
omit   3 -16   2
omit   3   6  -8
omit   2   6  -4
omit   3   6  -7
omit   3   4   1
omit   0   2  -1
omit   2  -1  -7
omit   1   4   8
omit   0 -15   9
omit   4  -4   4
omit   0  -2   2
omit   4  -2 -15
omit   3 -16  -3
omit   4  10 -10
omit   5   8   0
omit   1   0   2
omit   2  -2   2
omit   0  -4  -4
omit   0  -2   2
omit   4 -13   6
omit   2 -10  -2
omit   4 -12   5
omit   5  12 -15
omit   3  -4 -11
omit   4  -4   5
omit   2 -10  -1
omit   3 -18  -3
omit   0  -8   3
omit   4 -20  -4
omit   3 -16   3
omit   2 -13  -2
omit   2   6  -6
omit   4  10  -7

rem
rem geometry restraints for water in first channel
sadi 0.01 o1 h11 o1 h12 o1 h13 o2 h21 o2 h22 o2 h23 o3 h31 o3 h32 o3 h33 =
          O4 H41 O4 H42 O4 H43 O5 H51 O5 H52 O5 H53 O6 H61 O6 H62 O6 H63 =
          O7 H71 O7 H72 O7 H73 O8 H81 O8 H82 O8 H83

rem geometry restraints for water in second channel
sadi 0.01 O9 H91 O9 H92 o9 h93 o10 h101 o10 h102 o10 h103 O11 H111 O11 H112 =
          O11 H113 O12 H121 O12 H122 O12 H123 O13 H131 O13 H132 O13 H133 =
          O14 H141 O14 H142 O14 H143 O14 H144 O15 H151 O15 H152 O15 H153 =
          O16 H161 O16 H162 O16 H163

WGHT    0.200000
EXTI    0.000602
BASF   0.75720   0.40670   0.45283   0.46586   0.67093   0.90154   0.99779
BASF   1.05227
FVAR       0.12016   0.02107   0.01484   0.00279   0.00068   0.01465   0.00525
FVAR       0.01294   0.01124
mole 1
N1    3    0.446614    0.138582    0.268493    11.00000   51.00000
H1N   2    0.353743    0.156719    0.299670    11.00000   91.00000
C1    1    0.445181    0.145142    0.165070    11.00000   41.00000
C2    1    0.258093    0.105464    0.087975    11.00000   41.00000
H2A   2    0.252424    0.109037    0.016252    11.00000   31.00000
H2B   2    0.110245    0.112074    0.104360    11.00000   31.00000
C3    1    0.306771    0.048024    0.082404    11.00000   41.00000
H3A   2    0.191773    0.017809    0.029432    11.00000   31.00000
H3B   2    0.457601    0.031924    0.052425    11.00000   31.00000
C4    1    0.301779    0.043786    0.187651    11.00000   41.00000
H4A   2    0.135457    0.058085    0.216291    11.00000   31.00000
H4B   2    0.287632    0.006092    0.192746    11.00000   31.00000
C5    1    0.474916    0.083841    0.269915    11.00000   41.00000
C6    1    0.377681    0.202742    0.183441    11.00000   41.00000
AFIX 137
H6A   2    0.237700    0.206821    0.216119    11.00000   21.00000
H6B   2    0.348080    0.209866    0.112413    11.00000   21.00000
H6C   2    0.501136    0.230900    0.234345    11.00000   21.00000
AFIX   0
C7    1    0.636955    0.142311    0.126538    11.00000   41.00000
AFIX 137
H7A   2    0.759826    0.167022    0.184609    11.00000   21.00000
H7B   2    0.618459    0.155668    0.062277    11.00000   21.00000
H7C   2    0.676834    0.102113    0.103743    11.00000   21.00000
AFIX   0
C8    1    0.418006    0.088756    0.379169    11.00000   41.00000
AFIX 137
H8A   2    0.429065    0.051301    0.390842    11.00000   21.00000
H8B   2    0.261072    0.100002    0.381940    11.00000   21.00000
H8C   2    0.525937    0.118241    0.437572    11.00000   21.00000
AFIX   0
C9    1    0.690492    0.064808    0.263965    11.00000   41.00000
AFIX 137
H9A   2    0.711642    0.051049    0.186172    11.00000   21.00000
H9B   2    0.705959    0.033005    0.294181    11.00000   21.00000
H9C   2    0.807245    0.096830    0.307311    11.00000   21.00000
AFIX   0
mole 2
N1A   3    0.148400    0.186715    0.708852    11.00000   51.00000
H1NA  2   -0.025150    0.198782    0.694810    11.00000   91.00000
C1A   1    0.121903    0.129452    0.655805    11.00000   41.00000
C2A   1    0.020170    0.098211    0.709428    11.00000   41.00000
H2A1  2   -0.172344    0.108181    0.708379    11.00000   31.00000
H2A2  2    0.015729    0.055668    0.679457    11.00000   31.00000
C3A   1    0.111499    0.113809    0.820175    11.00000   41.00000
H3A1  2    0.261959    0.106075    0.837177    11.00000   31.00000
H3A2  2    0.044668    0.092428    0.858689    11.00000   31.00000
C4A   1    0.078564    0.175180    0.871480    11.00000   41.00000
H4A1  2   -0.074179    0.183013    0.870067    11.00000   31.00000
H4A2  2    0.166337    0.185992    0.949703    11.00000   31.00000
C5A   1    0.191007    0.207267    0.821412    11.00000   41.00000
C6A   1   -0.000880    0.119977    0.547470    11.00000   41.00000
AFIX 137
H6A1  2   -0.154884    0.133026    0.552196    11.00000   21.00000
H6A2  2   -0.013898    0.078518    0.504136    11.00000   21.00000
H6A3  2    0.081078    0.141823    0.511024    11.00000   21.00000
AFIX   0
C7A   1    0.327325    0.108581    0.637575    11.00000   41.00000
AFIX 137
H7A1  2    0.407672    0.131942    0.603346    11.00000   21.00000
H7A2  2    0.301477    0.068168    0.587723    11.00000   21.00000
H7A3  2    0.420970    0.110580    0.708511    11.00000   21.00000
AFIX   0
C8A   1    0.146895    0.263125    0.854114    11.00000   41.00000
AFIX 137
H8A1  2    0.222349    0.283351    0.812823    11.00000   21.00000
H8A2  2    0.205557    0.281298    0.933936    11.00000   21.00000
H8A3  2   -0.019439    0.265523    0.839468    11.00000   21.00000
AFIX   0
C9A   1    0.432719    0.212005    0.857503    11.00000   41.00000
AFIX 137
H9A1  2    0.483519    0.173318    0.848410    11.00000   21.00000
H9A2  2    0.470995    0.236302    0.936065    11.00000   21.00000
H9A3  2    0.510300    0.229662    0.812920    11.00000   21.00000
AFIX   0
mole 3
N1B   3    0.580614    0.413437    0.758091    11.00000   51.00000
H1NB  2    0.734274    0.398254    0.725584    11.00000   91.00000
C1B   1    0.621387    0.406357    0.855723    11.00000   41.00000
C2B   1    0.769542    0.446770    0.936501    11.00000   41.00000
H2B1  2    0.754829    0.444158    1.011696    11.00000   31.00000
H2B2  2    0.947401    0.430966    0.916180    11.00000   31.00000
C3B   1    0.763662    0.502178    0.934585    11.00000   41.00000
H3B1  2    0.897486    0.526694    0.992774    11.00000   31.00000
H3B2  2    0.605205    0.515104    0.955499    11.00000   31.00000
C4B   1    0.760338    0.505275    0.828387    11.00000   41.00000
H4B1  2    0.917201    0.503015    0.818073    11.00000   31.00000
H4B2  2    0.710955    0.547155    0.833635    11.00000   31.00000
C5B   1    0.597319    0.466414    0.748750    11.00000   41.00000
C6B   1    0.383616    0.408200    0.888450    11.00000   41.00000
AFIX 137
H6B1  2    0.385808    0.393458    0.950526    11.00000   21.00000
H6B2  2    0.270110    0.384039    0.824759    11.00000   21.00000
H6B3  2    0.342434    0.448287    0.911055    11.00000   21.00000
AFIX   0
C7B   1    0.687896    0.350178    0.842140    11.00000   41.00000
AFIX 137
H7B1  2    0.843060    0.347764    0.824176    11.00000   21.00000
H7B2  2    0.580108    0.321825    0.781534    11.00000   21.00000
H7B3  2    0.686828    0.341830    0.911251    11.00000   21.00000
AFIX   0
C8B   1    0.375648    0.487440    0.760688    11.00000   41.00000
AFIX 137
H8B1  2    0.372423    0.525102    0.749455    11.00000   21.00000
H8B2  2    0.346687    0.491802    0.835495    11.00000   21.00000
H8B3  2    0.256699    0.459753    0.705253    11.00000   21.00000
AFIX   0
C9B   1    0.626251    0.462884    0.646786    11.00000   41.00000
AFIX 137
H9B1  2    0.766141    0.443994    0.630462    11.00000   21.00000
H9B2  2    0.640402    0.501957    0.642119    11.00000   21.00000
H9B3  2    0.493526    0.440099    0.592656    11.00000   21.00000
AFIX   0
mole 4
N1C   3    0.124732    0.690729    0.714400    11.00000   51.00000
H1NC  2   -0.007913    0.697563    0.686837    11.00000   91.00000
C1C   1    0.109993    0.632099    0.681186    11.00000   41.00000
C2C   1    0.007479    0.608979    0.749010    11.00000   41.00000
H2C1  2    0.047885    0.563749    0.717769    11.00000   31.00000
H2C2  2   -0.150747    0.618331    0.735681    11.00000   31.00000
C3C   1    0.110904    0.634278    0.858019    11.00000   41.00000
H3C1  2    0.016347    0.616856    0.905575    11.00000   31.00000
H3C2  2    0.259894    0.630551    0.885782    11.00000   31.00000
C4C   1    0.081491    0.695751    0.890482    11.00000   41.00000
H4C1  2    0.135252    0.717817    0.972306    11.00000   31.00000
H4C2  2   -0.058516    0.700943    0.872982    11.00000   31.00000
C5C   1    0.205116    0.720435    0.826120    11.00000   41.00000
C6C   1   -0.025930    0.613127    0.575386    11.00000   41.00000
AFIX 137
H6C1  2   -0.031753    0.570782    0.543680    11.00000   21.00000
H6C2  2    0.040363    0.630618    0.527335    11.00000   21.00000
H6C3  2   -0.181829    0.624661    0.580864    11.00000   21.00000
AFIX   0
C7C   1    0.333812    0.610803    0.670557    11.00000   41.00000
AFIX 137
H7C1  2    0.424792    0.618190    0.744723    11.00000   21.00000
H7C2  2    0.413204    0.630816    0.630159    11.00000   21.00000
H7C3  2    0.314754    0.569005    0.629602    11.00000   21.00000
AFIX   0
C8C   1    0.150151    0.776387    0.842206    11.00000   41.00000
AFIX 137
H8C1  2    0.210503    0.790766    0.788520    11.00000   21.00000
H8C2  2    0.218121    0.801176    0.917941    11.00000   21.00000
H8C3  2   -0.017316    0.777067    0.831611    11.00000   21.00000
AFIX   0
C9C   1    0.441033    0.723651    0.856950    11.00000   41.00000
AFIX 137
H9C1  2    0.484080    0.687619    0.868903    11.00000   21.00000
H9C2  2    0.491013    0.756447    0.925902    11.00000   21.00000
H9C3  2    0.515269    0.729167    0.797903    11.00000   21.00000
AFIX   0
mole 5
N1D   3    0.597255    0.914379    0.745903    11.00000   51.00000
H1ND  2    0.684648    0.898154    0.718856    11.00000   91.00000
C1D   1    0.611744    0.918156    0.854291    11.00000   41.00000
C2D   1    0.752970    0.965216    0.925293    11.00000   41.00000
H2D1  2    0.736548    0.974412    1.005938    11.00000   31.00000
H2D2  2    0.910527    0.960820    0.923031    11.00000   31.00000
C3D   1    0.720366    1.016259    0.904933    11.00000   41.00000
H3D1  2    0.552348    1.026951    0.922551    11.00000   31.00000
H3D2  2    0.854575    1.049398    0.947605    11.00000   31.00000
C4D   1    0.698794    1.010430    0.794445    11.00000   41.00000
H4D1  2    0.874724    0.997525    0.776018    11.00000   31.00000
H4D2  2    0.651694    1.044748    0.781094    11.00000   31.00000
C5D   1    0.554405    0.963937    0.720389    11.00000   41.00000
C6D   1    0.388877    0.919778    0.889373    11.00000   41.00000
AFIX 137
H6D1  2    0.324302    0.956080    0.889393    11.00000   21.00000
H6D2  2    0.407602    0.917512    0.964514    11.00000   21.00000
H6D3  2    0.284782    0.886834    0.837815    11.00000   21.00000
AFIX   0
C7D   1    0.698581    0.868071    0.863684    11.00000   41.00000
AFIX 137
H7D1  2    0.706502    0.868449    0.940236    11.00000   21.00000
H7D2  2    0.852984    0.865914    0.844789    11.00000   21.00000
H7D3  2    0.597898    0.834297    0.812695    11.00000   21.00000
AFIX   0
C8D   1    0.315248    0.978983    0.719673    11.00000   41.00000
AFIX 137
H8D1  2    0.210288    0.943463    0.687775    11.00000   21.00000
H8D2  2    0.282756    1.004128    0.674761    11.00000   21.00000
H8D3  2    0.293639    0.999365    0.796006    11.00000   21.00000
AFIX   0
C9D   1    0.599110    0.951071    0.612752    11.00000   41.00000
AFIX 137
H9D1  2    0.753022    0.937721    0.609848    11.00000   21.00000
H9D2  2    0.591110    0.985928    0.591382    11.00000   21.00000
H9D3  2    0.484672    0.920507    0.561241    11.00000   21.00000
AFIX   0
mole 6
N1E   3    0.907319    0.860986    0.306151    11.00000   51.00000
H1NE  2    1.055659    0.847919    0.323671    11.00000   91.00000
C1E   1    0.916999    0.918947    0.342898    11.00000   41.00000
C2E   1    1.017597    0.941804    0.273212    11.00000   41.00000
H2E1  2    1.027213    0.983526    0.290126    11.00000   31.00000
H2E2  2    1.197137    0.938393    0.280611    11.00000   31.00000
C3E   1    0.928431    0.913498    0.157573    11.00000   41.00000
H3E1  2    1.005071    0.927108    0.110767    11.00000   31.00000
H3E2  2    0.752374    0.925415    0.154096    11.00000   31.00000
C4E   1    0.936051    0.855698    0.131264    11.00000   41.00000
H4E1  2    0.855288    0.837013    0.053995    11.00000   31.00000
H4E2  2    1.129621    0.847347    0.135631    11.00000   31.00000
C5E   1    0.847032    0.830760    0.198491    11.00000   41.00000
C6E   1    0.700440    0.938273    0.355745    11.00000   41.00000
AFIX 137
H6E1  2    0.613081    0.935630    0.283063    11.00000   21.00000
H6E2  2    0.718173    0.978682    0.405543    11.00000   21.00000
H6E3  2    0.618057    0.914074    0.387647    11.00000   21.00000
AFIX   0
C7E   1    1.048282    0.938692    0.452572    11.00000   41.00000
AFIX 137
H7E1  2    0.966192    0.925681    0.501847    11.00000   21.00000
H7E2  2    1.070922    0.981162    0.479763    11.00000   21.00000
H7E3  2    1.198051    0.922818    0.451558    11.00000   21.00000
AFIX   0
C8E   1    0.926888    0.774637    0.180679    11.00000   41.00000
AFIX 137
H8E1  2    1.092368    0.778722    0.209171    11.00000   21.00000
H8E2  2    0.897319    0.752493    0.100859    11.00000   21.00000
H8E3  2    0.845784    0.754175    0.219782    11.00000   21.00000
AFIX   0
C9E   1    0.598167    0.826581    0.169567    11.00000   41.00000
AFIX 137
H9E1  2    0.549190    0.800801    0.092533    11.00000   21.00000
H9E2  2    0.548067    0.865203    0.177204    11.00000   21.00000
H9E3  2    0.529335    0.810921    0.219448    11.00000   21.00000
AFIX   0
mole 7
N1F   3    0.483699    0.636147    0.274117    11.00000   51.00000
H1NF  2    0.312857    0.652895    0.298450    11.00000   91.00000
C1F   1    0.488975    0.587315    0.300988    11.00000   41.00000
C2F   1    0.330608    0.542009    0.229172    11.00000   41.00000
H2F1  2    0.172728    0.546568    0.240632    11.00000   31.00000
H2F2  2    0.352066    0.505190    0.248059    11.00000   31.00000
C3F   1    0.355000    0.532761    0.118321    11.00000   41.00000
H3F1  2    0.253006    0.500478    0.063082    11.00000   31.00000
H3F2  2    0.486632    0.518149    0.098460    11.00000   31.00000
C4F   1    0.306793    0.584544    0.095901    11.00000   41.00000
H4F1  2    0.308842    0.583369    0.019470    11.00000   31.00000
H4F2  2    0.127266    0.597991    0.113901    11.00000   31.00000
C5F   1    0.464391    0.632169    0.167780    11.00000   41.00000
C6F   1    0.435845    0.601063    0.407792    11.00000   41.00000
AFIX 137
H6F1  2    0.532900    0.635711    0.457925    11.00000   21.00000
H6F2  2    0.463612    0.568515    0.434980    11.00000   21.00000
H6F3  2    0.273788    0.608599    0.405323    11.00000   21.00000
AFIX   0
C7F   1    0.708305    0.572337    0.307201    11.00000   41.00000
AFIX 137
H7F1  2    0.722648    0.541258    0.339396    11.00000   21.00000
H7F2  2    0.813577    0.606150    0.354259    11.00000   21.00000
H7F3  2    0.746982    0.558794    0.232432    11.00000   21.00000
AFIX   0
C8F   1    0.379591    0.685480    0.163045    11.00000   41.00000
AFIX 137
H8F1  2    0.230244    0.689169    0.187378    11.00000   21.00000
H8F2  2    0.362003    0.685667    0.086494    11.00000   21.00000
H8F3  2    0.488477    0.718099    0.212023    11.00000   21.00000
AFIX   0
C9F   1    0.677173    0.628854    0.137733    11.00000   41.00000
AFIX 137
H9F1  2    0.788868    0.656874    0.196910    11.00000   21.00000
H9F2  2    0.670860    0.637713    0.068722    11.00000   21.00000
H9F3  2    0.723910    0.589608    0.126087    11.00000   21.00000
AFIX   0
mole 8
N1G   3    0.923792    0.364505    0.315008    11.00000   51.00000
H1NG  2    1.035318    0.349893    0.335546    11.00000   91.00000
C1G   1    0.930699    0.422638    0.369156    11.00000   41.00000
C2G   1    1.048219    0.452586    0.311259    11.00000   41.00000
H2G1  2    1.194799    0.448577    0.328972    11.00000   31.00000
H2G2  2    1.018317    0.497499    0.357540    11.00000   31.00000
C3G   1    0.951628    0.434426    0.197621    11.00000   41.00000
H3G1  2    0.769555    0.444699    0.190301    11.00000   31.00000
H3G2  2    1.057491    0.455764    0.164767    11.00000   31.00000
C4G   1    0.949130    0.376356    0.152661    11.00000   41.00000
H4G1  2    0.913967    0.359454    0.067436    11.00000   31.00000
H4G2  2    1.141624    0.369220    0.165321    11.00000   31.00000
C5G   1    0.838795    0.343008    0.203589    11.00000   41.00000
C6G   1    0.700245    0.440128    0.381065    11.00000   41.00000
AFIX 137
H6G1  2    0.620702    0.442351    0.310335    11.00000   21.00000
H6G2  2    0.711121    0.478216    0.439080    11.00000   21.00000
H6G3  2    0.614088    0.411566    0.401781    11.00000   21.00000
AFIX   0
C7G   1    1.074705    0.432333    0.471810    11.00000   41.00000
AFIX 137
H7G1  2    1.005703    0.411202    0.513507    11.00000   21.00000
H7G2  2    1.093909    0.473922    0.514522    11.00000   21.00000
H7G3  2    1.225043    0.418642    0.459072    11.00000   21.00000
AFIX   0
C8G   1    0.920450    0.284828    0.168245    11.00000   41.00000
AFIX 137
H8G1  2    1.084938    0.287408    0.197760    11.00000   21.00000
H8G2  2    0.895105    0.268990    0.086814    11.00000   21.00000
H8G3  2    0.835699    0.259330    0.196619    11.00000   21.00000
AFIX   0
C9G   1    0.599447    0.341888    0.174525    11.00000   41.00000
AFIX 137
H9G1  2    0.523637    0.322751    0.217432    11.00000   21.00000
H9G2  2    0.551600    0.320453    0.094906    11.00000   21.00000
H9G3  2    0.556019    0.381677    0.190947    11.00000   21.00000
AFIX   0
rem
rem solvent water molecules
rem first channel
O1    4    0.766565    0.209869    0.410953    11.00000   71.00000
O2    4    0.705436    0.313990    0.421091    11.00000   71.00000
O3    4    0.271729    0.314067    0.407563    11.00000   71.00000
O4    4    0.190706    0.208689    0.400000    11.00000   71.00000
O5    4    0.286925    0.340656    0.620530    11.00000   71.00000
O6    4    0.341357    0.238048    0.608370    11.00000   71.00000
O7    4    0.754780    0.238817    0.615902    11.00000   71.00000
O8    4    0.879786    0.341945    0.625701    11.00000   71.00000
rem hydrogens
rem full hydrogens
H11   2    0.653731    0.187390    0.357056    11.00000   81.00000
H12   2    0.733545    0.244290    0.404820    11.00000   81.00000
H21   2    0.763160    0.327372    0.372179    11.00000   81.00000
H41   2    0.037930    0.204213    0.397063    11.00000   81.00000
H51   2    0.391231    0.369831    0.665253    11.00000   81.00000
H61   2    0.258618    0.218063    0.639619    11.00000   81.00000
rem disordered hydrogens
H71   2    0.602847    0.231760    0.613070     0.67721   81.00000
H81   2    1.032550    0.341408    0.626431     0.81632   81.00000
H13   2    0.737757    0.224778    0.480477     0.37132   81.00000
H22   2    0.551647    0.309223    0.399814     0.34753   81.00000
H23   2    0.813680    0.322016    0.482480     0.29282   81.00000
H31   2    0.244233    0.275744    0.394208     0.71334   81.00000
H32   2    0.422807    0.311184    0.406252     0.83157   81.00000
H33   2    0.230310    0.313780    0.471536     0.34579   81.00000
H42   2    0.292469    0.225632    0.372164     0.26869   81.00000
H43   2    0.257181    0.213862    0.470300     0.74037   81.00000
H52   2    0.236827    0.308507    0.632458     0.34280   81.00000
H53   2    0.295024    0.340312    0.551552     0.50192   81.00000
H62   2    0.293697    0.273443    0.616236     0.68588   81.00000
H63   2    0.318080    0.224020    0.533379     0.42485   81.00000
H72   2    0.822033    0.275230    0.636561     0.38006   81.00000
H73   2    0.768311    0.222277    0.544726     0.94718   81.00000
H82   2    0.837316    0.305681    0.622882     0.65400   81.00000
H83   2    0.838870    0.332557    0.551630     0.59326   81.00000
rem
rem second channel
O9    4    0.779141    0.714296    0.404536    11.00000   71.00000
O10   4    0.708028    0.818621    0.420895    11.00000   71.00000
O11   4    0.287803    0.815112    0.413084    11.00000   71.00000
O12   4    0.179774    0.708224    0.386762    11.00000   71.00000
O13   4    0.293783    0.836507    0.614962    11.00000   71.00000
O14   4    0.339675    0.733260    0.594442    11.00000   71.00000
O15   4    0.772121    0.737428    0.617144    11.00000   71.00000
O16   4    0.874222    0.841765    0.626760    11.00000   71.00000
rem hydrogens
rem full hydrogens
H91   2    0.675572    0.685159    0.357904    11.00000   81.00000
H101  2    0.776375    0.834392    0.377628    11.00000   81.00000
H121  2    0.026138    0.700678    0.380875    11.00000   81.00000
H131  2    0.411695    0.861511    0.662412    11.00000   81.00000
H141  2    0.259730    0.717468    0.634195    11.00000   81.00000
H161  2    1.026347    0.837857    0.626619    11.00000   81.00000
rem disordered hydrogens
H92   2    0.707448    0.745923    0.401275     0.49254   81.00000
H93   2    0.742915    0.717647    0.471970     0.60054   81.00000
H102  2    0.690929    0.780591    0.413066     0.40543   81.00000
H103  2    0.760862    0.826436    0.494460     0.30844   81.00000
H111  2    0.436370    0.813475    0.403755     0.67906   81.00000
H112  2    0.233183    0.777582    0.394824     0.85176   81.00000
H113  2    0.248599    0.827051    0.481465     0.74058   81.00000
H122  2    0.220494    0.710659    0.459367     0.95654   81.00000
H123  2    0.108623    0.730035    0.441329     0.21413   81.00000
H132  2    0.271182    0.800871    0.619935     0.69161   81.00000
H133  2    0.229260    0.843038    0.552166     0.13318   81.00000
H142  2    0.282772    0.768404    0.612297     0.41896   81.00000
H143  2    0.241766    0.719164    0.528297     0.38588   81.00000
H144  2    0.494437    0.734204    0.612231     0.50817   81.00000
H151  2    0.741223    0.723860    0.541894     0.55336   81.00000
H152  2    0.761487    0.776192    0.640265     0.34097   81.00000
H153  2    0.617062    0.731959    0.608490     0.58503   81.00000
H162  2    0.848284    0.806353    0.632421     0.63409   81.00000
H163  2    0.786118    0.833092    0.558468     0.60372   81.00000

HKLF 2

REM  tetramethylpiperidine-H2O complex - SXD at 10K new 3D
REM R1 =  0.1046 for    9242 Fo > 4sig(Fo)  and  0.1046 for all    9242 data
REM    690 parameters refined using    579 restraints

END

WGHT      0.2000      0.0000

REM Highest difference peak  3.328,  deepest hole -2.995,  1-sigma level  0.584
Q1    1   0.3901  0.6338  0.1719  11.00000  0.05    3.33
Q2    1   0.5531  0.5848  0.3001  11.00000  0.05    3.24
Q3    1   1.1342  0.9353  0.4420  11.00000  0.05    3.22
Q4    1   0.0428  0.1183  0.8214  11.00000  0.05    3.17
Q5    1   0.8334  0.3676  0.3187  11.00000  0.05    3.15
Q6    1   0.2205  0.6873  0.7096  11.00000  0.05    3.05
Q7    1   0.2214  0.0459  0.1917  11.00000  0.05    3.04
Q8    1   0.7109  0.4615  0.6465  11.00000  0.05    3.03
Q9    1   0.6767  0.4101  0.7548  11.00000  0.05    3.02
Q10   1   1.0022  0.4327  0.2001  11.00000  0.05    3.02
;
_shelx_res_checksum   54977

_shelx_hkl_file
;
   0 -12   7  368.68    3.54   1  1.9700
   0 -10   5  329.12    3.69   1  2.9400
  -1 -12   7  253.95    3.33   1  2.1500
  -1 -12   6  339.60    4.10   1  2.6100
  -1 -20   8  258.51    4.62   1  1.9500
  -1 -16   7  229.54    3.86   1  2.2500
   0 -17   7  187.63    3.53   1  2.1400
   0 -16   8  150.18    3.25   1  1.8400
   0 -10   4  164.50    3.21   1  3.7200
   0 -14   6  140.43    2.98   1  2.5000
   0 -15   8  121.98    2.97   1  1.8000
   1 -19   9  149.39    3.93   1  1.4500
   0 -17   6  146.41    3.18   1  2.4200
   0 -18   6  141.52    3.17   1  2.3700
  -1 -11   6   91.77    2.13   1  2.5700
   1 -36  12  390.56   12.65   1  1.1200
   1 -20   8   87.64    3.21   1  1.6600
   1 -16   7   66.38    2.24   1  1.8300
   0  -4   2   85.54    2.53   1  7.3400
  -1 -13   8   44.94    1.93   1  1.8300
   0 -12   4   86.62    2.48   1  3.5400
   0 -20   8   81.73    3.27   1  1.8700
   0  -8   4   52.31    1.70   1  3.6700
   1 -18   8   55.84    2.64   1  1.6300
  -1 -19   8   66.08    3.13   1  1.9600
   0 -16   6   60.25    2.24   1  2.4600
  -1 -15   8   40.97    2.22   1  1.9400
   0 -15   7   48.25    2.25   1  2.1300
   1 -21   8   52.50    3.05   1  1.6600
   0  -6   3   40.15    1.47   1  4.8900
   0 -15   6   42.85    2.02   1  2.4900
   0 -23   9   61.78    3.87   1  1.6600
   0 -20   7   62.65    2.84   1  2.0600
   1 -16   8   32.65    2.14   1  1.5600
   0 -29  11  110.03    6.66   1  1.3500
   0 -24   8   53.69    3.23   1  1.7700
   0 -18   8   50.56    2.84   1  1.8800
   1 -21   9   10.83    3.33   1  1.4900
   0 -13   7   24.17    1.62   1  2.0500
  -1 -14   8   19.34    1.86   1  1.8900
   0 -32  13   76.53   10.19   1  1.1500
   1 -31  12  105.46    8.87   1  1.1600
  -1 -11   5   17.82    1.27   1  3.1200
   0 -26   9   32.86    3.46   1  1.6000
   0 -11   4   18.76    1.25   1  3.6500
  -1 -20   9   19.10    3.19   1  1.7500
  -2 -34  14   83.13    9.98   1  1.1200
   0 -15   5   18.22    1.40   1  2.8400
   0 -12   6   15.93    1.31   1  2.4500
   0  -6   2   25.69    1.74   1  7.0700
   0 -24  10   31.24    4.26   1  1.5000
   0 -18   7   19.74    2.10   1  2.1200
   0 -14   5   16.49    1.41   1  2.9100
  -2 -26  16   92.97   13.02   1  0.9200
   0  -7   3    9.81    0.83   1  4.9900
   2 -41  17  165.16   27.77   1  0.7800
  -1 -26  10   29.24    4.20   1  1.5400
   0 -32  12   12.06    3.04   1  1.2300
   0 -12   5   11.31    1.28   1  2.9900
  -1 -14   6   11.05    1.39   1  2.6100
   1 -51  18  226.51   37.83   1  0.7800
  -1 -14   7    6.38    1.63   1  2.2400
   2 -39  18  197.18   33.11   1  0.7300
   0  -9   3    5.36    0.69   1  4.7100
  -1  -2   3  241.48    1.40   1  1.9500
   0  -8   6  382.79    3.13   1  1.8600
   1  -8   6  240.69    2.65   1  1.2400
   1 -12   7  259.52    2.82   1  1.5500
   1  -6   5  145.39    2.36   1  1.0900
  -2 -12  11  731.49   10.28   1  0.9700
   0  -6   4  165.72    2.05   1  3.1300
   1 -11   6  173.48    2.42   1  1.8200
   0 -10   8  215.02    3.74   1  1.3000
  -1  -9   8  147.29    2.77   1  1.3400
  -1 -10   8  139.00    2.58   1  1.5100
  -2  -6   7  123.56    2.69   1  1.1500
   2 -11   7  249.23    5.24   1  0.9600
   1  -6   4   45.80    1.05   1  1.7400
  -3  -4   7  721.83   15.59   1  0.6900
   0 -14  10  209.18    4.78   1  1.1800
  -2  -4   7  555.73   11.92   1  0.6500
   1 -10   8  198.43    4.86   1  0.9500
   0  -4   3   90.40    1.46   1  3.7100
   0  -6   5   32.01    0.88   1  1.9600
  -2 -10  10  275.59    6.63   1  0.9700
  -1  -5   5   40.96    0.90   1  1.9400
   0  -7   6   46.19    1.28   1  1.5700
   0  -7   7   67.17    2.55   1  1.0500
  -1  -6   6   35.70    1.25   1  1.6000
   1 -13   8   71.06    2.55   1  1.3400
   0 -14  11  283.76    8.12   1  0.9600
  -1  -7   6   58.90    1.60   1  1.9000
  -2 -16  12  267.21    7.05   1  1.0800
  -1 -14  12  368.82    9.87   1  0.9000
   2  -9   6  125.36    4.32   1  0.8800
   0  -8   9  550.33   17.62   1  0.6500
   1  -6   6  269.22    8.98   1  0.6600
   1 -13   9   91.20    4.21   1  1.0800
   2  -6   3   19.83    1.36   1  1.0800
   1 -11   8  102.66    4.11   1  1.1000
   0  -2   2   16.97    0.40   1  3.6800
  -1 -12   9   75.44    2.99   1  1.4100
  -2 -13  12  293.64   10.07   1  0.8800
  -1 -11  10   89.35    5.56   1  1.0200
  -1  -8   8   44.64    2.97   1  1.1600
   3 -12   7  406.16   14.99   1  0.7100
   2 -12  10  734.41   26.69   1  0.5400
   2 -11   8  324.52   10.84   1  0.7500
   1 -10   6   39.22    1.54   1  1.6700
   1 -10   7   38.15    2.09   1  1.2700
   3 -16   9  432.88   13.62   1  0.7700
   0 -13  10   96.95    4.69   1  1.0900
   2  -8   6  271.36   10.01   1  0.6800
   2 -15   9  152.55    7.03   1  0.9700
   1 -12  10  164.23   10.29   1  0.7700
   1  -8   5   15.21    1.09   1  1.7600
   0 -12  12  735.04   29.11   1  0.6100
   1 -11   7   25.32    1.72   1  1.4200
  -2 -14  12  195.08    9.86   1  0.9500
   0  -5   4   15.77    0.71   1  2.5800
  -2  -7   9  123.62    8.99   1  0.7800
   1 -12   9   53.93    4.80   1  0.9700
   0  -8   7   19.55    1.64   1  1.3100
   3 -22  12  432.19   18.69   1  0.7500
  -2 -15  12   98.31    6.39   1  1.0200
   0 -14  12  230.22   12.88   1  0.7900
   2 -20  13  302.85   20.38   1  0.7300
   2 -18  11  161.77   11.07   1  0.8600
  -4  -6  10  324.15   27.23   1  0.5100
  -2 -11  12  207.97   17.59   1  0.7100
   0  -7   5   14.28    0.89   1  2.3500
   0 -11   8   15.28    1.83   1  1.4500
   0  -3   3    2.39    0.28   1  2.4500
   3 -16  10  273.76   18.14   1  0.6600
  -1 -11   8   15.80    1.81   1  1.6400
   1 -20  13   77.65   10.33   1  0.8700
  -3 -10  12  174.18   21.11   1  0.6500
  -1 -14  14  269.59   25.35   1  0.6100
  -2 -16  14  108.36   12.51   1  0.7900
   3 -16  11  237.82   28.70   1  0.5600
   1 -15   9   19.09    2.58   1  1.2500
  -2 -18  17   84.52   23.86   1  0.5800
   0 -21  16   99.43   23.25   1  0.6800
   0   0  -2  110.68    0.93   1  3.4200
   1  -4  -7  612.55    4.35   1  1.4500
   0   0  -4  123.17    1.11   1  1.7100
   0   0  -7  514.90    5.43   1  0.9800
  -2   0  -7 1418.27   12.72   1  0.9800
   0  -6 -10 1201.17   11.06   1  1.1500
  -1  -4  -8  442.24    5.54   1  1.3600
  -2   0  -5  384.01    4.39   1  1.2400
   0  -2  -5  157.75    2.00   1  2.0800
   0  -4  -8  298.56    4.20   1  1.3800
  -1   0  -6  161.16    2.92   1  1.2200
  -1  -2  -6  148.39    2.54   1  1.6300
   2  -2  -7  900.73   14.37   1  0.7900
  -1   2  -6  936.46   14.38   1  0.6600
  -1  -2  -9  350.80    7.12   1  1.0300
   0  -3  -7  166.28    3.08   1  1.5100
  -1   0  -4   32.77    0.94   1  1.7600
  -2  -4  -9  393.51    7.66   1  1.1000
   2  -4  -9  341.30    8.04   1  0.8900
   0   0  -3   12.27    0.38   1  2.2800
  -1  -3  -8  167.50    4.03   1  1.2800
   0  -2  -8  120.74    3.96   1  1.1600
   0  -5 -10  247.89    6.42   1  1.1000
   0  -4 -10  276.79    7.49   1  1.0400
  -1  -2  -8  117.13    3.98   1  1.1800
  -1   2  -8  668.91   20.74   1  0.5900
   2  -4 -11  733.27   19.24   1  0.7300
   1   0  -8  503.01   14.77   1  0.6600
  -2   0 -10  961.37   27.28   1  0.7200
  -1  -4 -11  382.42   11.09   1  0.9300
  -2   1  -7  154.15    7.34   1  0.8300
   0  -2  -6   55.95    1.75   1  1.6600
   0  -1 -11  923.94   26.68   1  0.7100
   0  -1  -5   25.36    1.06   1  1.7700
  -1  -3  -6   65.31    2.18   1  1.7700
  -3  -3  -8  165.33    6.60   1  1.0300
  -3   0  -6  109.59    5.45   1  0.9300
  -1  -1  -7   52.58    3.41   1  1.2300
  -1  -2  -4   58.55    1.59   1  2.4700
  -1   0  -2   20.07    0.57   1  2.7900
   2  -5 -11  461.79   16.00   1  0.8000
  -1   1  -9  405.49   17.71   1  0.6900
   2  -2 -10  554.48   24.42   1  0.6200
   1  -1  -8   97.67    5.81   1  0.8400
   0   1 -11  835.05   42.82   1  0.5200
   1  -6 -10  143.83    5.79   1  1.0800
   1  -2  -5   14.85    0.86   1  1.6100
  -1   0  -8   35.97    4.90   1  0.9200
   1  -2  -6   27.99    1.74   1  1.3500
  -2  -4 -10  164.72    8.33   1  0.9900
   1  -3 -10  190.17    9.76   1  0.8800
   0  -2 -11  317.45   17.80   1  0.7900
   1  -4  -9   42.89    4.17   1  1.0900
   1  -3  -8   28.00    3.21   1  1.1300
   1  -3  -7   25.85    2.36   1  1.3200
   0  -4  -7   28.08    1.80   1  1.6200
  -1   0 -10  237.65   14.85   1  0.7300
  -1  -6 -11  106.22    7.41   1  1.0200
  -3   0  -7  120.60    9.67   1  0.8600
  -3   1  -9  328.83   25.28   1  0.6500
  -3   2  -9  447.73   34.32   1  0.5600
   0   0  -9   70.68    8.23   1  0.7700
  -3  -1  -8  187.79   14.69   1  0.8800
  -2  -1  -9  120.15   11.40   1  0.8900
  -1  -8 -16  661.55   42.70   1  0.6900
   1  -4 -12  136.65   13.97   1  0.7700
   1  -1 -11  105.14   15.79   1  0.6200
  -3  -4 -13  419.40   34.64   1  0.7000
   1  -8 -13  169.03   14.45   1  0.8500
  -4   2  -6  159.30   19.84   1  0.5800
  -2   2 -10  311.68   28.79   1  0.5400
  -2  -4  -7   18.53    2.65   1  1.4100
   0  -6 -13  190.89   14.80   1  0.8300
  -2  -4  -8   42.27    3.88   1  1.2400
   0  -2  -4   10.48    0.87   1  2.7400
   1  -5 -12   72.99   11.31   1  0.8200
  -2  -3  -7   15.50    2.86   1  1.3300
  -2  -2  -6    7.79    2.17   1  1.4000
   2 -10 -16  313.06   34.57   1  0.6600
   1  -2 -12   73.08   17.22   1  0.6400
   2  -2 -12  207.04   28.00   1  0.5400
  -3  -6 -10   40.79    8.09   1  0.9800
  -1  -1 -10   39.47    8.87   1  0.8300
   2  -8 -14   81.75   18.06   1  0.7200
  -2  -8 -15  188.34   25.89   1  0.7300
   0  -1  -2    7.18    0.58   1  5.4800
  -1 -10 -18  111.04   41.31   1  0.6300
  -5  -1 -12  107.52   37.08   1  0.5400
  -2  -8 -17  250.95   43.37   1  0.6300
  -3  -6 -16  154.25   42.37   1  0.6100
   0  -8  -9  422.80    5.75   1  1.3800
  -1  -6  -5  288.13    3.87   1  2.3700
   0  -6  -4  342.29    4.65   1  3.1800
  -1  -4  -3  278.71    4.18   1  3.5500
   0  -9  -7  293.14    4.89   1  1.8300
  -1 -11  -7  330.84    5.84   1  1.7500
   0 -10  -6  275.05    4.81   1  2.1000
  -2 -13  -6  395.76    6.98   1  1.7400
  -2 -10  -7  324.63    6.26   1  1.6000
  -2 -10  -8  285.96    6.59   1  1.4300
   0 -10  -4  202.31    3.89   1  2.8500
  -2  -8  -8  249.30    5.95   1  1.4000
  -1 -10  -5  198.32    4.07   1  2.3000
  -2  -9  -8  203.75    5.54   1  1.4200
  -1  -4  -5  100.89    2.29   1  2.2600
  -1  -7  -8  153.08    4.17   1  1.5100
  -3 -13 -10  531.30   14.81   1  1.1000
   0 -10  -5  156.50    3.57   1  2.4400
   0 -14  -7  200.07    5.15   1  1.7400
  -1 -11  -5  157.25    3.77   1  2.2600
  -1 -10  -8  173.11    4.81   1  1.5600
   0 -10  -8  144.82    4.31   1  1.6000
   0 -14  -9  215.31    7.07   1  1.4100
   0 -18  -7  189.99    5.46   1  1.6100
   0 -11  -7  100.00    3.61   1  1.8200
  -3 -18 -10  462.63   16.16   1  1.1000
  -3 -18  -7  269.64    8.51   1  1.3600
  -1  -8  -3  125.61    3.17   1  3.3200
  -2 -20 -12  665.65   23.23   1  1.0100
  -3 -10 -10  251.03   10.11   1  1.0700
  -1 -13  -7  145.42    5.06   1  1.7200
  -3 -11 -12  565.38   18.89   1  0.9200
   0  -7  -5   66.05    2.09   1  2.5600
   0  -6  -6   52.49    1.83   1  2.1000
  -1 -16  -9  169.99    7.73   1  1.3600
   0  -2  -2   73.90    2.14   1  6.2700
  -2 -12  -5  100.36    3.73   1  1.9600
  -2  -7  -8   94.52    4.24   1  1.3800
  -2 -11  -6  104.17    4.14   1  1.7800
  -3 -17  -9  224.17   11.55   1  1.1800
  -2 -12  -9  134.29    6.93   1  1.3000
  -1  -6  -3   77.09    2.59   1  3.5200
  -3 -24 -10  339.57   18.18   1  1.0500
  -1  -9  -6   60.79    3.18   1  2.0200
  -1 -10 -12  173.73   12.68   1  1.0200
  -1 -14  -8   95.88    5.45   1  1.5300
  -1 -10  -6   62.85    3.40   1  2.0100
  -2 -18  -8  159.58    7.86   1  1.3700
  -1  -7  -4   56.52    2.26   1  2.8400
  -1 -14  -7   57.03    4.47   1  1.6900
  -2 -20  -8  132.88    8.11   1  1.3300
   0 -11  -6   53.45    3.04   1  2.0700
  -1 -13  -9   63.86    5.83   1  1.3900
  -3 -11 -10  130.51    9.85   1  1.0900
  -2 -12  -7   77.64    5.00   1  1.5900
  -4 -24 -10  349.81   21.40   1  0.9800
   0 -22 -11  169.05   12.50   1  1.1100
   0 -10  -7   45.58    3.45   1  1.8200
  -3 -20  -8  140.05    9.18   1  1.2400
  -2  -7  -6   36.57    2.53   1  1.7600
  -1 -16  -6   65.56    3.85   1  1.8000
  -2 -22 -11  158.79   15.87   1  1.0600
   0 -13  -6   38.30    2.73   1  1.9900
  -1 -18  -8   75.02    5.70   1  1.4500
  -2 -18  -7   83.68    6.16   1  1.4800
   0  -4  -3   22.01    1.16   1  4.2500
  -3 -23 -12  306.97   26.18   1  0.9400
  -1  -5  -4   23.13    1.44   1  2.8600
  -2 -11 -13  246.42   17.59   1  0.9100
   0  -6  -5   16.89    1.29   1  2.5500
   1 -21 -15  306.52   24.03   1  0.8400
  -1 -17 -10   40.63    8.59   1  1.2400
  -3 -14  -9   82.06    8.92   1  1.2000
  -1 -13 -13  137.71   18.56   1  0.9600
  -1 -21 -14  313.52   30.57   1  0.9000
  -1  -7  -5   15.98    1.68   1  2.3800
  -2 -12  -6   21.29    3.59   1  1.7700
  -2 -13  -5   17.57    2.91   1  1.9300
  -3 -12 -14  241.30   24.92   1  0.8100
  -3 -15 -12  151.88   17.11   1  0.9600
  -1 -11  -8   52.99    4.64   1  1.5600
  -4 -26 -11  194.54   22.32   1  0.9200
   0 -14  -8   31.71    4.50   1  1.5700
   0 -13 -12   65.45    9.31   1  1.0600
   0 -22 -12  141.61   16.97   1  1.0400
   0 -16 -12  154.12   13.79   1  1.0700
   0  -4  -4    6.41    0.83   1  3.1400
  -1  -7  -7   16.26    2.29   1  1.7400
  -2 -20  -9   65.44    9.54   1  1.2400
  -1 -24 -10   93.91   12.16   1  1.1500
   0 -21  -8   48.40    5.73   1  1.4000
   0 -11 -12   26.15    7.44   1  1.0400
   1 -20 -16  197.21   30.47   1  0.7900
  -1 -24 -12  135.67   17.46   1  1.0000
  -2 -19 -11   49.61   13.60   1  1.0800
   1 -15 -14   58.75   14.08   1  0.8900
  -1  -8  -5   14.21    1.91   1  2.3700
  -1  -8  -7   10.20    2.58   1  1.7500
  -3 -14  -8   26.73    6.11   1  1.2900
  -2 -23 -12  104.00   22.22   1  0.9900
   0  -3  -3    2.54    0.40   1  4.1900
   1 -23 -17  254.45   43.30   1  0.7500
   0 -18  -8   32.59    4.79   1  1.4800
   0 -18 -13   99.03   14.56   1  0.9800
   0 -19 -15  100.62   24.07   1  0.8500
   0 -26 -11  117.93   13.56   1  1.0600
  -1 -24 -14  103.05   21.66   1  0.8900
  -1  -5  -3    8.67    0.99   1  3.5600
  -3 -28 -11  131.52   21.94   1  0.9500
  -4 -30 -11  184.64   29.07   1  0.8800
  -1 -26 -14  176.42   31.23   1  0.8800
   0  -5  -4    2.93    0.69   1  3.2000
  -2 -18  -2  783.66    8.43   1  2.1600
  -1 -18  -1  265.36    4.81   1  2.5500
  -2 -18  -3  180.71    4.62   1  2.0200
  -2 -31  -1  352.68   10.17   1  1.5000
  -2 -18  -4  149.02    4.36   1  1.8800
  -3 -32  -3  382.26   12.48   1  1.2900
  -3 -33   0  317.05    9.46   1  1.3800
  -2 -18  -5  132.21    4.47   1  1.7400
  -1 -14  -4   90.29    2.92   1  2.3300
  -2 -24  -2  167.99    5.53   1  1.7700
  -2 -31  -3  279.81   10.27   1  1.3900
   0 -21  -2   31.07    3.47   1  2.1500
  -1 -24  -2  150.74    5.57   1  1.8800
  -3 -27  -2  212.54    8.15   1  1.5000
  -1 -37  -6  499.60   18.82   1  1.1100
   0 -39  -5  447.92   19.73   1  1.1100
   0 -20  -6   79.72    3.51   1  1.6800
  -2 -20  -1   99.47    3.83   1  2.1300
  -2 -20  -3   90.99    4.19   1  1.9000
  -1 -21  -1   58.56    3.63   1  2.2200
  -2 -39  -3  332.65   16.59   1  1.1500
  -1 -11  -1   75.37    2.57   1  3.7700
  -2 -30  -2  136.53    8.51   1  1.4900
  -2 -28  -5  191.55    9.72   1  1.3700
  -3 -23  -6  125.49    7.10   1  1.3400
  -2 -21   0   60.01    3.21   1  2.1500
  -1 -39  -5  358.46   21.44   1  1.1100
  -1 -22  -1   58.21    3.68   1  2.1300
  -2 -35  -1  153.50    9.49   1  1.3400
  -3 -37  -1  289.15   16.04   1  1.2200
  -2 -22  -3   56.40    4.53   1  1.7900
  -2 -35  -5  205.57   15.89   1  1.1800
  -2 -23   0   44.96    3.34   1  2.0000
  -2 -22  -1   65.97    3.97   1  1.9900
   0 -37  -5  323.19   15.80   1  1.1600
   0 -38  -3  179.45   11.17   1  1.2200
  -4 -35  -4  293.78   20.32   1  1.1000
  -1 -26  -3   63.82    5.50   1  1.6700
  -2 -21  -5   56.22    4.46   1  1.6100
  -3 -32  -1  150.10   10.13   1  1.3800
  -2 -21  -6   51.30    4.69   1  1.5100
  -1 -19  -1   20.70    2.99   1  2.4300
   0 -20  -3   48.44    2.91   1  2.1000
  -1 -27  -3   89.61    6.79   1  1.6200
  -1  -8  -2   29.67    1.47   1  3.9500
  -1 -29  -1   88.89    5.88   1  1.6500
  -1 -20  -5   42.16    3.72   1  1.7700
   0 -30  -4   79.04    6.77   1  1.4400
  -1 -10  -2   33.67    1.89   1  3.5400
  -2 -40  -4  193.44   17.20   1  1.1000
  -1 -23  -2   42.49    3.89   1  1.9500
  -1 -12  -1   30.90    1.83   1  3.5300
  -2 -40  -1  268.75   19.67   1  1.1900
  -4 -43  -5  338.35   32.13   1  0.9300
  -1 -31  -8  100.14   12.38   1  1.1400
  -3 -29  -2   47.92    8.06   1  1.4300
  -1 -28  -8   83.66    9.84   1  1.2100
  -3 -41  -6  213.53   26.47   1  0.9700
  -4 -32  -6  208.94   18.67   1  1.0800
  -1 -15  -3    7.77    2.40   1  2.4900
   0 -22  -3   46.87    3.33   1  1.9500
  -1 -25  -1   15.83    3.19   1  1.8900
  -1 -24  -5   40.42    5.53   1  1.5800
  -1 -17  -1   10.63    2.45   1  2.6700
  -2 -37  -5  178.92   16.84   1  1.1300
  -1 -34  -1   80.05    7.63   1  1.4200
  -1 -17  -2   13.66    2.29   1  2.4900
  -1  -9  -1   15.77    1.31   1  4.3100
  -1 -16  -3   23.99    2.74   1  2.3900
  -3 -34  -1   53.13    8.97   1  1.3200
   0 -33  -7  100.81   11.81   1  1.1700
  -1 -22  -2   31.06    3.62   1  2.0200
  -1 -40  -3   93.45   14.17   1  1.1500
   0 -51  -4  161.83   28.38   1  0.9000
  -1 -17  -5   19.61    3.02   1  1.9300
   0 -37  -6   49.69    9.20   1  1.1200
   0 -18  -1   13.51    1.63   1  2.6300
  -2 -51  -5  118.23   35.29   1  0.8700
   0 -46 -10  287.08   38.04   1  0.8300
  -3 -50  -1  125.45   21.16   1  0.9500
  -3 -28  -6   56.61    9.22   1  1.2300
  -4 -43  -3  145.63   23.57   1  0.9900
  -1 -35  -9   79.02   16.34   1  1.0100
  -1 -19  -2   16.94    2.68   1  2.2800
   0 -22  -4   12.13    3.29   1  1.8300
  -4 -39  -7  145.71   25.96   1  0.9300
  -1 -26  -6   47.30    6.91   1  1.4100
   0 -11  -2    6.85    1.12   1  3.6400
  -2 -44  -6   73.25   28.24   1  0.9500
   0 -11  -3    5.12    1.03   1  3.1700
  -4 -48  -6  194.85   34.97   1  0.8400
  -1 -11   0    6.69    1.00   1  4.1300
   2 -22   5 1360.35    8.88   1  1.7800
   2 -18   6  518.44    4.85   1  1.6800
   2 -21   6  615.85    6.03   1  1.6800
   3 -20   5  551.30    5.53   1  1.4500
   2 -14   4  313.64    3.19   1  2.0200
   1 -12   4  357.02    3.62   1  2.8300
   2 -14   3  321.65    3.36   1  2.2400
   2 -21   7  404.24    5.20   1  1.5500
   2 -16   3  274.38    3.43   1  2.2000
   2 -20   7  227.70    3.83   1  1.5400
   2 -20   8  242.26    4.11   1  1.3800
   1 -21   6  219.14    3.59   1  1.9900
   2 -20   6  226.22    3.83   1  1.6900
   3 -18   4  199.69    3.41   1  1.5300
   2 -23   5  227.07    4.26   1  1.7500
   1 -11   4  115.60    1.95   1  2.8200
   3 -33   9  652.42   12.55   1  1.1100
   3 -24   5  275.53    5.07   1  1.4400
   2 -33  11  640.19   12.57   1  1.1200
   3 -33   7  456.75    9.88   1  1.2100
   1 -15   4  129.21    2.44   1  2.7000
   1 -14   4  129.61    2.40   1  2.7600
   2 -24   9  214.74    5.01   1  1.3000
   1 -10   4   62.59    1.26   1  2.7600
   2 -20   4  139.17    2.95   1  1.9400
   1 -16   5  118.53    2.50   1  2.3800
   3 -22   6  156.48    4.18   1  1.3600
   2 -34  10  374.42    9.43   1  1.1700
   2 -12   2   74.77    1.60   1  2.4400
   2 -20   3  122.02    2.79   1  2.0300
   2 -22   8  144.75    3.68   1  1.4100
   1  -6   1   83.72    1.68   1  4.8600
   2 -16   5   78.61    2.10   1  1.8500
   2 -29   9  245.33    6.78   1  1.2900
   1 -14   5   83.51    1.90   1  2.4200
   1 -16   4   92.38    2.19   1  2.6200
   2 -15   4   74.09    1.89   1  2.0400
   2 -28   8  174.50    5.12   1  1.3800
   1 -19   6   87.20    2.37   1  2.0600
   3 -28  10  290.01    9.18   1  1.0500
   3 -31  10  337.44   10.27   1  1.0600
   3 -16   3   66.97    1.84   1  1.6000
   3 -29   4  168.30    4.99   1  1.3900
   2 -13   3   59.26    1.55   1  2.2300
   3 -24   7  136.67    4.86   1  1.2800
   4 -35   6  365.85   11.00   1  1.0800
   1 -15   5   66.32    1.77   1  2.4100
   2 -28   9  145.30    5.40   1  1.3000
   2 -22   4   83.14    2.67   1  1.8600
   1 -13   4   61.19    1.64   1  2.8100
   3 -29   5  143.64    5.09   1  1.3600
   4 -31   7  263.31    9.24   1  1.0700
   3 -27   6  127.13    5.25   1  1.3400
   4 -35   5  297.15    9.95   1  1.1000
   4 -35   8  355.87   11.90   1  1.0100
   3 -28   6  164.26    5.35   1  1.3300
   1  -8   2   52.19    1.48   1  4.0700
   3 -24   8  120.11    5.43   1  1.1800
   2 -24   8  102.96    4.27   1  1.4200
   1 -10   2   57.23    1.63   1  3.8800
   3 -32  10  228.24    9.62   1  1.0600
   2 -26  10  140.38    5.31   1  1.2100
   2 -34   9  156.03    7.02   1  1.2300
   2 -19   4   51.79    2.15   1  1.9800
   1 -20   6   57.12    2.30   1  2.0200
   3 -31   6  118.88    6.05   1  1.2800
   1  -9   3   37.68    1.15   1  3.3500
   2 -30  10  140.87    6.57   1  1.2100
   2 -16   4   36.87    1.63   1  2.0400
   2 -31  11  178.39    7.81   1  1.1300
   3 -26   7   97.89    4.43   1  1.2800
   3 -30   6  110.92    5.68   1  1.3000
   2 -20   5   48.61    2.35   1  1.8300
   2 -18   7   47.28    2.29   1  1.5000
   2 -25   9   70.99    4.09   1  1.3100
   2 -26   9   63.72    4.22   1  1.3100
   2 -22   9   43.30    3.47   1  1.2800
   1 -18   6   39.29    1.94   1  2.0900
   2 -19   6   27.38    2.21   1  1.6900
   3 -33   6  117.29    6.29   1  1.2400
   2 -36  10  127.90    8.10   1  1.1500
   3 -22   5   42.94    2.81   1  1.4500
   2 -25  10   66.29    4.34   1  1.2000
   6 -35   7  404.48   20.89   1  0.7900
   3 -29  10  115.15    7.62   1  1.0600
   2 -24   6   43.59    2.98   1  1.6300
   2 -25   7   38.95    2.84   1  1.5100
   3 -36  11  174.29   11.95   1  1.0000
   4 -23   5   63.26    4.20   1  1.1600
   2 -32  10   72.60    6.32   1  1.1900
   1 -23   7   38.40    2.61   1  1.7800
   3 -21   4   33.35    2.62   1  1.5400
   3 -26   5   51.40    3.85   1  1.4100
   3 -23   5   35.38    3.21   1  1.4400
   4 -30   8  119.37    9.17   1  1.0200
   2 -21   8   35.39    2.87   1  1.4000
   3 -28   7   65.98    5.22   1  1.2700
   3 -33  12  159.75   10.64   1  0.9400
   3 -30   7   66.86    6.37   1  1.2500
   2 -17   6   20.15    1.71   1  1.6700
   3 -19   4   24.65    2.11   1  1.5400
   4 -40   7  160.71   12.61   1  1.0000
   1 -13   3   23.97    1.25   1  3.1500
   4 -30  10   99.12   11.13   1  0.9100
   5 -37   7  190.79   12.65   1  0.9100
   3 -26   4   30.53    3.40   1  1.4600
   5 -31   6  117.56   10.52   1  0.9400
   1 -13   5   10.12    0.92   1  2.4100
   3 -34   8  104.25    8.10   1  1.1500
   2 -19   3   15.45    1.65   1  2.0800
   3 -21   6   10.55    2.86   1  1.3500
   2 -29  10   34.94    5.44   1  1.2100
   4 -31   5   84.77    6.45   1  1.1400
   4 -27   5   33.84    5.05   1  1.1700
   3 -27   7   21.62    4.75   1  1.2700
   2 -26   7   24.84    2.77   1  1.5000
   5 -42  11  269.31   21.63   1  0.7800
   1 -11   2   16.28    0.99   1  3.7200
   2 -11   2    7.62    0.68   1  2.4200
   5 -34   6   67.74   10.77   1  0.9400
   4 -28   6   34.81    5.09   1  1.1200
   4 -28   5   42.32    4.82   1  1.1700
   2 -17   3   12.36    1.16   1  2.1700
   1 -11   3   10.13    0.77   1  3.3200
   3 -21   5   15.97    2.54   1  1.4500
   4 -22   4   18.39    2.41   1  1.2100
   2 -27  10   33.03    4.83   1  1.2100
   4 -31  10   99.09    9.41   1  0.9200
   4 -26   6   37.62    5.47   1  1.1200
   3 -35  15  184.54   19.60   1  0.7800
   4 -29   7   35.40    4.99   1  1.0700
   4 -25   6   22.89    3.51   1  1.1100
   3 -36  10   33.90    5.45   1  1.0400
   3 -25   4   15.51    2.96   1  1.4800
   4 -33  12   63.62   12.62   1  0.8200
   5 -35   9   60.12   10.87   1  0.8500
   3 -43  12   98.77   12.42   1  0.9100
   3 -40  11   61.41   12.58   1  0.9700
   1  -7   2    3.63    0.41   1  4.0300
   5 -49  11   52.62   11.18   1  0.7600
   1 -17   5    7.44    1.13   1  2.3300
   5 -38  13  136.68   24.73   1  0.7100
   1 -12   3    3.34    0.59   1  3.2500
   5 -47   7   68.24   15.66   1  0.8400
   1  -2  -1  381.41    2.12   1  3.4400
   2  -4  -2  246.30    1.83   1  1.7300
   4 -14   0 1499.31   10.46   1  1.2300
   3  -8  -2  562.67    4.28   1  1.4500
   2  -6   0  401.60    2.88   1  2.2200
   3  -6  -2  487.01    4.73   1  1.1300
   3  -8  -1  240.90    2.75   1  1.4200
   3  -8   1  272.41    3.16   1  1.1900
   4 -14   2  720.00    7.69   1  1.1100
   2  -6   2  102.10    1.33   1  1.5000
   4 -14  -2  513.49    7.07   1  1.2600
   3  -6  -1  211.21    3.23   1  1.0500
   4 -10  -5  505.41    7.58   1  1.0100
   2  -6  -2  118.17    1.68   1  2.2900
   3 -12   1  170.16    2.69   1  1.6600
   4 -13  -1  303.71    5.19   1  1.2100
   3  -9   2  149.36    2.64   1  1.1900
   2  -4  -1   34.45    0.79   1  1.6400
   4 -12  -4  259.87    5.25   1  1.1500
   4 -13   2  238.44    5.34   1  1.0400
   2  -8   1   75.98    1.44   1  2.4100
   4  -8  -4  336.66    7.86   1  0.8600
   4 -13  -5  321.01    6.02   1  1.1400
   2  -4  -3   40.97    0.99   1  1.6700
   4 -15   1  225.85    4.70   1  1.2300
   3  -7  -4   85.89    2.34   1  1.2700
   4 -10  -2  222.63    5.46   1  1.0300
   3  -6  -4   81.25    2.46   1  1.1400
   2  -6  -1   49.89    1.16   1  2.3400
   3 -10  -2   91.03    2.06   1  1.6400
   2  -6   1   33.18    0.84   1  1.9100
   3  -9   1   64.15    1.93   1  1.3600
   4 -13  -2  144.35    4.26   1  1.2200
   5 -14  -3  375.67   10.59   1  0.9000
   4 -13  -4  141.46    4.41   1  1.1900
   4 -12  -5  150.59    4.64   1  1.1100
   3 -10  -1   65.88    1.83   1  1.6500
   4  -8  -1  209.48    8.41   1  0.7600
   4 -11  -1   94.14    3.74   1  1.0800
   4 -12   3  242.72    8.04   1  0.8600
   4  -8  -6  294.98    9.32   1  0.8400
   2  -5   1    7.46    0.57   1  1.5100
   3  -8  -3   34.68    1.73   1  1.4300
   5 -16   3  423.31   14.27   1  0.7900
   5 -16   2  312.82   11.52   1  0.8500
   4 -12   2   96.38    4.98   1  0.9600
   5 -10  -2  539.83   20.38   1  0.6400
   4  -9  -4  114.61    4.94   1  0.9600
   3 -11   2   37.67    1.65   1  1.4500
   4  -9  -5   91.47    5.21   1  0.9400
   5 -14  -4  212.27    9.74   1  0.9000
   5 -12   1  442.53   17.69   1  0.6600
   4  -6  -6  269.87   13.95   1  0.6600
   3 -11   1   32.39    1.59   1  1.5900
   3  -7  -3   24.25    1.66   1  1.3100
   7 -18  -4 1115.48   42.91   1  0.6000
   3 -10   2   30.33    1.56   1  1.3300
   3  -5  -3   16.39    2.08   1  0.9600
   4 -10   2  113.65    7.61   1  0.7500
   5 -16  -2  158.52    7.75   1  0.9700
   4 -12   4  107.60    7.47   1  0.7500
   5  -8  -5  394.65   21.48   1  0.5500
   4 -10   1   82.14    5.43   1  0.8500
   5 -14  -6  198.61   10.55   1  0.8600
   3 -11   0   28.79    1.54   1  1.6800
   4  -9  -6   97.50    5.69   1  0.9100
   4 -11   2   71.04    5.86   1  0.8600
   3  -7   1   15.82    2.20   1  0.9800
   4 -13   0   29.37    3.32   1  1.1800
   6 -18   0  385.20   18.28   1  0.7400
   3  -9   0   20.17    1.24   1  1.4800
   5 -12  -2  191.02   11.72   1  0.7800
   5 -16  -3  127.15    6.48   1  0.9700
   5 -12   0  225.57   13.02   1  0.7100
   6 -20  -2  254.69   13.43   1  0.8200
   4 -14  -1   41.78    3.07   1  1.2600
   4 -15   0   42.46    2.73   1  1.2700
   2  -7   1   12.23    0.65   1  2.2100
   4 -11   0   36.51    3.28   1  1.0300
   3  -8  -4   21.99    1.74   1  1.3800
   5 -18  -1  106.67    6.47   1  1.0200
   5 -16   4  184.78   12.68   1  0.7200
   3  -9  -3   20.05    1.51   1  1.5300
   5 -12  -7  146.54   12.41   1  0.7700
   5 -18   1   91.59    6.41   1  0.9700
   3  -7  -2   15.79    1.28   1  1.3100
   5 -15   0   98.57    7.29   1  0.8900
   6 -21   1  208.10   12.45   1  0.8000
   6 -20   2  227.34   14.97   1  0.7400
   5 -18   2   77.21    7.34   1  0.9300
   4 -14   3   35.22    3.83   1  1.0200
   4 -13   1   40.25    3.31   1  1.1200
   7 -16   0  250.80   34.99   1  0.4700
   5 -12  -6  113.19   10.55   1  0.7900
   6 -21  -1  136.12   12.31   1  0.8300
   5 -10  -8   66.15   13.78   1  0.6600
   4  -7  -5   40.62    7.01   1  0.7600
   7 -22   3  476.43   34.99   1  0.5900
   5 -14  -1   29.78    6.80   1  0.8700
   6 -20   0   81.81   13.17   1  0.8000
   5 -12  -1   83.12    8.37   1  0.7500
   5 -17   4   64.11    9.88   1  0.7700
   4 -11  -5   10.99    3.58   1  1.0600
   3  -9  -1    5.48    1.26   1  1.5500
   6 -17  -1  166.77   14.22   1  0.7300
   4 -16   2   15.63    2.79   1  1.2000
   5 -15  -2   64.70    5.91   1  0.9300
   5 -15  -6   46.09    5.90   1  0.8900
   7 -22  -3  242.43   26.06   1  0.6900
   5 -16  -5   60.17    6.54   1  0.9400
   4  -9  -3   15.99    3.20   1  0.9500
   7 -22   1  295.46   28.24   1  0.6400
   5 -19   2   36.80    6.29   1  0.9600
   7 -20   3  273.38   40.76   1  0.5300
   6 -20  -4   43.31   12.78   1  0.8200
   7 -22  -1  184.09   19.67   1  0.6700
   6 -18  -1   58.67   13.25   1  0.7600
   6 -18   2   47.34   17.21   1  0.6800
   1  -3   1    1.98    0.22   1  2.9900
   8 -31   1  271.44   30.90   1  0.6300
   7 -19  -8  134.24   25.17   1  0.6100
   5 -17   2   35.66    5.46   1  0.8900
   6 -24   3   77.43   11.79   1  0.8000
   5 -10  -6  106.01   13.77   1  0.6900
   7 -16  -8  202.66   30.68   1  0.5500
   5 -15  -5   23.25    4.60   1  0.9100
   8 -27   2  170.33   29.11   1  0.5700
   1  -3   0    4.57    0.36   1  4.4300
   6 -17  -3   73.66   10.30   1  0.7500
   8 -29   2  138.19   29.71   1  0.6000
   8 -29   5  119.97   33.63   1  0.5400
   8 -32   3   90.92   30.85   1  0.6200
   7 -28   4  146.80   23.87   1  0.6800
   2 -10  -5  496.44    4.67   1  1.9000
   2 -14  -7  983.46    8.82   1  1.5300
   1 -11  -8  537.97    5.59   1  1.5400
   1  -8  -4  397.99    4.05   1  2.7600
   2 -15  -6  743.92    7.89   1  1.6600
   1 -10  -7  440.18    4.81   1  1.7400
   2 -16  -4  577.95    6.41   1  1.9300
   1 -18  -7  548.72    6.81   1  1.5800
   1 -17  -6  406.76    5.92   1  1.7600
   2 -12  -4  297.29    4.02   1  2.0800
   2 -13  -7  358.47    5.31   1  1.5400
   3 -17  -7  558.51    7.94   1  1.3100
   2 -13  -9  385.13    6.30   1  1.2700
   2 -15  -5  325.02    4.71   1  1.8200
   2 -18  -9  472.83    8.80   1  1.2600
   2 -20  -8  493.60    9.37   1  1.3300
   1 -12  -8  233.25    4.29   1  1.5400
   2 -19  -4  248.87    4.28   1  1.7900
   1 -13  -5  203.45    3.49   1  2.1500
   2 -14  -9  340.88    6.90   1  1.2800
   3 -17  -6  313.05    5.90   1  1.4000
   2 -19  -6  318.46    6.46   1  1.5600
   1 -13  -8  183.64    4.10   1  1.5400
   3 -16  -8  406.95    8.13   1  1.2200
   1 -16  -8  223.33    4.95   1  1.4900
   1 -14  -6  161.26    3.36   1  1.8800
   1 -14  -5  172.94    3.57   1  2.1000
   1  -8  -6  112.77    2.55   1  1.9900
   2 -13  -8  222.52    5.35   1  1.4000
   2 -12  -5  123.65    2.79   1  1.8900
   3 -19  -6  262.44    6.16   1  1.3800
   2 -16  -7  192.84    4.88   1  1.5100
   1 -10  -3  132.10    2.64   1  3.0500
   1  -9  -6   96.96    2.30   1  2.0000
   2 -12  -6  141.43    3.75   1  1.7100
   1 -16  -7  165.85    4.23   1  1.6400
   3 -26  -6  332.07    8.99   1  1.2400
   2 -18  -4  147.99    3.83   1  1.8300
   1 -11  -6   74.84    2.26   1  1.9700
   2 -13  -4   99.89    2.67   1  2.0500
   2 -20  -7  220.90    6.23   1  1.4200
   1 -23  -9  244.50    7.61   1  1.2400
   1  -6  -2   91.29    2.21   1  4.1500
   1 -11  -4   82.81    2.22   1  2.5700
   2 -27  -8  338.23   10.95   1  1.1900
   3 -25  -7  314.39    9.52   1  1.2000
   1 -20  -9  168.30    5.97   1  1.3000
   1  -8  -3   77.45    2.06   1  3.2700
   2 -15 -10  182.12    6.56   1  1.1700
   2 -16  -9  165.61    5.87   1  1.2700
   3 -20  -7  174.93    6.48   1  1.2800
   2 -13  -6   85.57    3.08   1  1.7000
   1  -8  -2   81.10    2.22   1  3.8400
   1 -12  -4   69.28    2.22   1  2.4900
   1 -13  -7   81.32    3.14   1  1.7100
   3 -29  -7  305.82   11.86   1  1.1300
   3 -18 -10  251.43   10.02   1  1.0600
   3 -18  -8  150.82    6.57   1  1.2200
   3 -16  -7  110.56    4.80   1  1.3100
   2 -26  -9  193.83    9.78   1  1.1400
   3 -14  -7   69.55    3.89   1  1.3100
   2 -10  -6   43.09    2.01   1  1.7000
   2 -18  -5   95.93    3.89   1  1.7100
   2 -25  -7  154.77    7.02   1  1.3000
   2 -22  -7  117.93    5.71   1  1.3800
   2 -14  -4   49.34    2.15   1  2.0100
   1 -15  -8   68.20    3.56   1  1.5100
   1  -9  -2   55.76    1.94   1  3.6600
   2 -22  -6   93.84    5.02   1  1.4700
   2 -17  -5   62.32    3.07   1  1.7500
   4 -24  -8  212.51   11.26   1  1.0400
   1 -11  -5   40.51    1.81   1  2.2500
   4 -20 -10  239.14   12.61   1  0.9500
   2 -20  -5   74.47    3.94   1  1.6300
   1  -6  -3   40.78    1.39   1  3.4000
   2 -18  -7   72.71    4.45   1  1.4700
   4 -27  -8  267.14   13.46   1  1.0200
   4 -24  -7  169.36    9.29   1  1.0900
   4 -18  -8   86.16    6.76   1  1.0500
   2 -18 -11  117.55    9.48   1  1.0800
   5 -22  -9  228.65   14.52   1  0.8800
   1 -20  -7   67.57    3.76   1  1.5200
   3 -18  -9   66.59    7.08   1  1.1400
   2 -19 -10   91.14    7.07   1  1.1600
   1 -11  -3   32.21    1.67   1  2.9300
   3 -19  -7   69.77    5.43   1  1.2900
   2 -11  -6   24.37    2.18   1  1.7100
   4 -27  -7  143.02   10.28   1  1.0600
   3 -22 -11  206.27   13.21   1  0.9900
   1  -7  -3   29.13    1.41   1  3.3500
   3 -24  -9  107.00    9.73   1  1.0900
   4 -24  -9  163.73   12.43   1  0.9900
   3 -16 -10   76.69    7.26   1  1.0600
   1 -14  -7   30.89    2.76   1  1.6900
   2 -13  -5   25.27    2.11   1  1.8700
   4 -21  -8   59.84    7.93   1  1.0600
   2 -22 -14  204.75   17.75   1  0.8700
   3 -22  -7   56.18    6.25   1  1.2500
   5 -26 -10  255.25   20.64   1  0.8400
   1 -12  -7   41.23    2.81   1  1.7300
   3 -19  -8   76.52    6.34   1  1.2100
   4 -22 -11  182.29   13.87   1  0.9000
   3 -24 -10  144.28   12.19   1  1.0300
   3 -16  -6   29.15    3.00   1  1.4100
   2 -11  -5   13.54    1.55   1  1.9000
   2 -33 -13  382.38   26.16   1  0.8500
   2 -17  -8   34.31    4.21   1  1.3700
   3 -26 -13  201.11   23.06   1  0.8700
   4 -31 -10  168.75   16.43   1  0.9000
   2 -24 -11   53.47    9.18   1  1.0400
   3 -17  -9   72.04    5.99   1  1.1400
   2 -11  -4   10.88    1.30   1  2.1000
   2 -14  -6   19.82    2.32   1  1.6800
   2 -23  -8   64.66    6.55   1  1.2700
   3 -22 -14  224.56   21.41   1  0.8200
   5 -24 -14  269.22   28.98   1  0.7000
   2 -14  -5   19.10    2.23   1  1.8400
   4 -21 -12  119.88   16.42   1  0.8500
   5 -34  -9  200.79   20.53   1  0.8400
   3 -14  -6   32.14    2.76   1  1.4000
   2 -25 -16  186.45   26.77   1  0.7700
   4 -20  -7   49.15    6.26   1  1.1100
   3 -29 -10   80.41    9.57   1  0.9800
   3 -37 -14  333.68   38.40   1  0.7600
   3 -17 -12   56.17   10.85   1  0.9200
   3 -27  -9   57.89   10.91   1  1.0500
   5 -44  -9  207.82   34.66   1  0.7600
   1 -22 -10   39.16    5.99   1  1.1800
   2 -15  -9   18.90    4.25   1  1.2800
   1  -9  -4    9.97    1.07   1  2.7100
   1 -18  -8   21.17    3.64   1  1.4500
   5 -29 -12  148.02   24.49   1  0.7700
   2 -24 -12  113.96   14.93   1  0.9700
   4 -18  -9   17.03    7.35   1  0.9900
   2 -25 -13   90.84   16.61   1  0.9100
   5 -31 -10   60.91   13.96   1  0.8300
   4 -28 -12  126.52   20.24   1  0.8400
   1  -6  -4    6.39    0.69   1  2.7700
   4 -31 -12  123.86   23.14   1  0.8300
   4 -32  -7   37.81   11.40   1  1.0000
   4 -28 -16  106.25   22.53   1  0.7000
   5 -24  -9   33.05   11.83   1  0.8800
   3 -33 -13  158.85   27.08   1  0.8200
   2 -33 -11   50.82   15.46   1  0.9400
   2 -35 -12  140.87   21.52   1  0.8700
   4 -32  -9   96.69   15.92   1  0.9300
   3 -30  -9   61.98   10.36   1  1.0200
   3 -26 -11   38.37   13.96   1  0.9600
   3 -24 -16  221.89   31.02   1  0.7400
   4 -19  -8   18.44    5.30   1  1.0500
   3 -26 -15  169.09   27.46   1  0.7800
   2 -31 -16  118.47   32.75   1  0.7500
   4 -26 -14  177.71   25.33   1  0.7700
   6 -39 -14  193.89   54.55   1  0.6400
   5 -29 -18  183.28   55.08   1  0.6000
   1  -7  -2    2.65    0.50   1  4.1100
   1 -33   2  967.09   12.70   1  1.5300
   2 -22  -1  572.49    7.46   1  1.8900
   2 -22   1  475.21    6.48   1  1.9700
   1 -15   0  389.23    5.34   1  3.0400
   1 -20   0  416.51    6.30   1  2.3700
   1 -23   2  402.05    6.28   1  2.1500
   2 -34  -2  793.55   13.93   1  1.3100
   3 -33   1  628.05   11.34   1  1.3100
   2 -26   2  346.72    6.80   1  1.7400
   1 -18  -1  265.24    4.94   1  2.4900
   1 -23   1  303.66    5.98   1  2.1300
   2 -23   0  298.40    6.13   1  1.8800
   1 -38   3  549.79   11.47   1  1.3400
   1 -24  -1  254.80    5.49   1  1.9400
   2 -40   4  543.82   12.83   1  1.2200
   1 -16   1  192.42    4.23   1  2.9400
   3 -34   2  356.38    9.64   1  1.2900
   1 -14   1  155.01    3.56   1  3.2800
   2 -30  -2  262.56    8.02   1  1.4500
   2 -30   0  217.48    6.89   1  1.5200
   1 -37  -1  428.04   12.50   1  1.3000
   2 -30   3  215.37    6.19   1  1.5500
   1 -34   0  299.15    8.74   1  1.4400
   1 -12   0  132.31    3.22   1  3.6300
   2 -36   1  602.03   12.84   1  1.3200
   2 -32  -2  342.97    9.89   1  1.3700
   1 -23   0  169.27    4.91   1  2.0800
   1 -31   0  267.67    7.40   1  1.5700
   1 -37   1  235.72    9.21   1  1.3500
   2 -26   0  185.43    5.37   1  1.7100
   1 -37   4  218.87    7.63   1  1.3800
   1 -33   1  249.25    8.74   1  1.5100
   1 -38   2  296.68   11.67   1  1.3300
   1 -16   0  100.15    3.18   1  2.8800
   2 -35   0  235.38    9.23   1  1.3300
   1 -28   0  199.87    6.15   1  1.7300
   3 -32  -2  258.13    9.35   1  1.2700
   1 -17  -1   94.58    3.03   1  2.6100
   3 -33   0  257.02    9.46   1  1.2900
   2 -29   2  162.79    6.15   1  1.6000
   2 -36  -1  265.95   10.80   1  1.2700
   2 -38   3  203.93    9.85   1  1.2700
   1 -29   3  123.78    4.79   1  1.7300
   2 -38   4  203.02    9.33   1  1.2700
   1 -32  -2  142.56    6.86   1  1.4400
   2 -26  -1  106.65    4.69   1  1.6700
   3 -36  -1  260.85   11.02   1  1.1900
   1 -21   2   64.55    2.94   1  2.3300
   2 -38   2  167.53    9.63   1  1.2700
   3 -35   3  157.25    8.09   1  1.2600
   1 -28  -1  106.65    5.33   1  1.6900
   2 -28  -1  107.90    5.94   1  1.5800
   1 -19  -1   52.71    2.78   1  2.3800
   1 -11  -1   49.28    1.96   1  3.6400
   1 -19   1   54.36    2.64   1  2.5400
   2 -40   3  227.82   11.79   1  1.2200
   2 -30  -1  115.46    6.79   1  1.4900
   1 -21   1   51.92    3.15   1  2.3100
   2 -24   2   49.76    2.97   1  1.8500
   1 -13   1   45.36    2.16   1  3.4700
   2 -38   0  118.37    9.98   1  1.2400
   3 -41   2  151.59   13.52   1  1.1200
   2 -28  -2   58.93    4.46   1  1.5300
   1 -11   0   31.84    1.76   1  3.8700
   2 -40  -2  209.26   14.25   1  1.1400
   1 -30   1   71.10    5.17   1  1.6500
   2 -24  -1   36.12    3.41   1  1.7700
   1 -17   1   25.76    2.00   1  2.7900
   1 -39   4   82.52    9.17   1  1.3100
   1 -52   4  225.62   20.77   1  0.9900
   2 -46   2  244.81   18.37   1  1.0600
   3 -32  -1   79.02    7.33   1  1.3000
   1 -20  -1   26.06    2.57   1  2.2800
   1 -29   2   30.02    4.28   1  1.7300
   1 -17   0   15.96    1.79   1  2.7300
   3 -46   3   81.36   16.07   1  1.0200
   1 -39  -1   91.84    9.68   1  1.2300
   1 -12  -1   11.71    1.11   1  3.4200
   1 -28   2   31.02    3.95   1  1.7800
   1 -46   2   78.91   11.84   1  1.1000
   3 -37  -3   79.68   11.57   1  1.1200
   3 -46  -4   92.63   18.57   1  0.9300
   1 -50   3  118.22   17.35   1  1.0200
   3 -39   2   16.51    7.57   1  1.1700
   3 -53  -4  152.34   28.56   1  0.8300
   1 -25   0   12.24    3.19   1  1.9200
   4 -56   0  170.83   38.22   1  0.8000
   2 -54   3  202.60   26.36   1  0.9200
   1 -52  -1  194.01   20.38   1  0.9300
   3 -16   0  736.95    6.49   1  1.7900
   3 -16   1  300.48    4.30   1  1.7600
   3 -15  -1  290.12    4.18   1  1.7900
   2 -16   0  243.70    3.98   1  2.3600
   3 -16  -1  213.99    3.95   1  1.7800
   2 -14   1  163.75    2.89   1  2.5000
   2 -13   0  123.98    2.58   1  2.5800
   3 -20   0  117.85    3.55   1  1.7100
   3 -18  -1  117.92    3.30   1  1.7400
   2 -12   1   70.87    1.86   1  2.5900
   3 -18  -3  102.54    3.02   1  1.6400
   4 -17  -4  118.66    4.16   1  1.2700
   2 -12  -1   81.51    2.20   1  2.5800
   3 -13  -1   69.06    2.13   1  1.7800
   2 -12   0   59.83    1.71   1  2.6300
   5 -29   1  303.45   10.54   1  1.0600
   3 -15   1   59.04    1.90   1  1.7600
   3 -17   1   73.77    2.55   1  1.7600
   2 -15   0   79.58    2.53   1  2.4400
   5 -38   2  400.68   14.79   1  0.9700
   4 -33  -3  244.85    9.59   1  1.1100
   3 -15   0   52.76    1.95   1  1.7900
   5 -29   0  249.81    9.33   1  1.0600
   4 -28   0  182.95    6.59   1  1.2600
   4 -18   0   69.15    3.20   1  1.3400
   4 -27  -1  180.67    7.32   1  1.2600
   4 -27   2  113.20    5.72   1  1.2700
   2 -16  -2   62.10    2.25   1  2.2000
   3 -22  -2   91.81    3.51   1  1.5800
   4 -27   1  119.80    5.87   1  1.2800
   3 -14  -2   60.76    2.31   1  1.7600
   4 -32  -2  209.15    8.82   1  1.1500
   4 -29   1  131.04    6.65   1  1.2400
   2 -14  -1   44.04    1.69   1  2.4500
   5 -24   2  116.82    6.44   1  1.0500
   3 -20  -1   58.28    2.87   1  1.6900
   5 -38   1  292.84   14.89   1  0.9700
   4 -30  -1  155.61    7.77   1  1.2100
   3 -24  -3   92.82    4.01   1  1.4700
   4 -28   2   97.28    5.74   1  1.2500
   5 -40   2  292.99   16.06   1  0.9500
   5 -38   3  219.95   13.36   1  0.9700
   4 -17  -2   47.01    3.24   1  1.3300
   5 -24   0   95.06    5.67   1  1.0800
   5 -28  -1  127.22    7.32   1  1.0700
   4 -30   2   98.19    6.61   1  1.2200
   4 -18  -1   37.58    2.19   1  1.3400
   4 -18  -4   72.89    3.96   1  1.2700
   3 -24  -1   48.22    3.41   1  1.5600
   3 -23   0   66.09    3.66   1  1.6100
   3 -18   0   33.50    1.84   1  1.7600
   3 -14  -3   35.35    2.38   1  1.6900
   2 -17   1   37.59    1.92   1  2.3000
   3 -21   0   48.63    2.71   1  1.6800
   4 -29  -3   88.45    6.33   1  1.1900
   1  -8   0   30.18    1.48   1  4.7100
   6 -38   0  318.60   20.64   1  0.8700
   1  -6   0   19.58    1.07   1  5.2500
   4 -28  -4   58.33    5.15   1  1.1700
   4 -31   0   89.99    8.06   1  1.2100
   4 -32   2   54.60    6.32   1  1.1900
   4 -24   2   28.37    3.99   1  1.3000
   5 -40  -1  228.75   17.66   1  0.9400
   4 -29  -2   46.53    5.92   1  1.2100
   4 -24   1   31.59    2.94   1  1.3100
   2 -13  -2   15.15    0.97   1  2.4000
   2 -10  -2   15.39    0.98   1  2.5400
   4 -29  -4   53.39    5.38   1  1.1600
   3 -14   0   10.20    1.04   1  1.7900
   7 -36  -2  295.51   30.95   1  0.7700
   5 -25  -2   63.78    5.99   1  1.0700
   2 -15  -2   18.05    1.32   1  2.2700
   4 -22   1   22.73    3.54   1  1.3300
   4 -20  -4   34.17    2.74   1  1.2700
   3 -24   0   38.52    3.22   1  1.5800
   4 -33   0  109.42    8.47   1  1.1700
   3 -20   1   13.02    1.89   1  1.7100
   3 -21  -3   13.45    1.51   1  1.5600
   7 -32  -1  146.46   16.99   1  0.7700
   5 -25   1   37.63    5.84   1  1.0700
   5 -38  -4  108.25   11.10   1  0.9200
   5 -32  -1   56.24   10.25   1  1.0400
   4 -20  -1   19.11    3.17   1  1.3500
   6 -27  -3   86.99   10.58   1  0.8900
   2 -13   1   12.72    1.11   1  2.5500
   6 -48  -2  272.58   25.92   1  0.7800
   7 -31  -4  160.03   18.44   1  0.7600
   7 -30  -7  137.55   24.91   1  0.7200
   5 -34  -2   54.14   10.74   1  1.0000
   6 -36   2   90.45   15.77   1  0.8700
   2 -10   0    5.74    0.72   1  2.6800
   3 -24   1   13.86    2.72   1  1.5900
   6 -38  -1  174.36   16.66   1  0.8600
   6 -38   2  127.98   14.08   1  0.8600
   2 -14   0    9.34    1.20   1  2.5100
   7 -34  -2   97.15   23.91   1  0.7700
   1  -5   0    5.67    0.58   1  5.3600
   5 -39  -2  153.53   15.92   1  0.9400
   5 -25  -1   20.51    3.19   1  1.0800
   5 -24  -3   48.52    5.45   1  1.0600
   2 -15   1    7.07    0.95   1  2.4400
   7 -35   1   98.13   23.58   1  0.7700
   5 -33   1   24.75    7.98   1  1.0300
   5 -40  -3   71.56   13.85   1  0.9200
   5 -36  -5   47.03    8.17   1  0.9300
   5 -39   0   39.06    9.63   1  0.9600
   7 -33   1   48.95   18.05   1  0.7600
   6 -36  -2  111.24   17.70   1  0.8700
   2  -9   0    4.98    0.58   1  2.6700
   2 -10  -1    2.99    0.48   1  2.6500
   5 -32  -2   34.35    7.46   1  1.0200
   4 -19  -1   22.93    2.95   1  1.3500
   3 -23   1   23.34    2.83   1  1.6200
   2 -13  -1    1.64    0.74   1  2.5100
   2 -11   0    4.50    0.63   1  2.6700
   3 -16  -3    5.79    1.52   1  1.6700
  -2 -17 -16   11.00    2.56   2  1.1500
  -1 -14 -13   21.08    1.86   2  1.4400
  -1  -8  -7    8.41    0.64   2  2.5200
  -2 -18 -18   43.68    4.59   2  1.0600
  -1 -13 -12   21.62    1.86   2  1.5500
  -1 -13 -11   17.51    1.47   2  1.6300
  -2 -15 -15   15.09    2.44   2  1.2500
  -2 -15  -2  221.14    3.70   2  1.6700
  -1 -18  -3  241.51    4.77   2  1.5500
   0  -8  -3  198.15    3.37   2  3.5100
  -2 -13  -3  223.98    4.01   2  1.9400
  -1 -14  -3  174.85    3.40   2  2.0000
  -2 -14  -5  260.00    5.20   2  1.8200
  -1 -10  -1   97.71    1.83   2  2.5400
  -1 -15  -2  119.40    2.77   2  1.8000
   0 -14  -6  163.07    3.71   2  1.9700
   0 -10  -2   81.83    1.84   2  2.8000
  -3 -20  -4  248.95    7.34   2  1.2600
   0 -17  -4  121.08    3.48   2  1.6700
  -1 -18  -2  117.27    3.93   2  1.4800
  -1 -17  -4  133.28    4.10   2  1.6700
  -1  -8  -3  113.00    2.61   2  3.2500
   0 -15  -2   54.69    1.96   2  1.7800
   0 -14  -3   89.78    2.62   2  2.0200
   0 -18  -7  166.86    4.86   2  1.5600
  -2 -18  -3  121.34    4.37   2  1.4700
   0 -16  -4   92.92    3.17   2  1.7800
   0 -17  -5  100.95    3.55   2  1.6800
   0 -12  -3   82.57    2.37   2  2.3800
  -3 -24  -2  266.28    9.36   2  1.0100
   0 -20  -4  127.10    4.53   2  1.4100
   0 -19  -4   94.85    3.77   2  1.4900
   0 -16  -7  130.32    4.29   2  1.7200
   0 -14  -2   47.99    1.74   2  1.9300
   0 -19  -6  122.02    4.85   2  1.5000
  -2 -30 -10  757.68   26.31   2  0.9400
  -2 -12  -5   72.84    2.69   2  2.0200
   0 -14  -4   69.07    2.59   2  2.0400
   0 -16  -6   96.27    3.95   2  1.7600
  -1 -25  -8  254.11   10.89   2  1.1400
  -2 -18  -4  104.61    4.90   2  1.4900
  -2 -26  -5  193.19   12.29   2  1.0700
  -1 -11  -3   46.29    1.98   2  2.5100
  -2 -27  -7  244.65   13.09   2  1.0400
  -1 -13  -2   36.20    1.75   2  2.0900
   0 -18  -3   47.45    3.03   2  1.5300
  -2 -16  -5   66.22    3.62   2  1.6500
   0 -13  -3   32.29    1.77   2  2.1800
  -2 -20  -3   72.75    4.51   2  1.3300
  -2 -18  -5   91.96    4.45   2  1.5000
  -2 -24  -2   98.32    6.67   2  1.0600
   0 -24  -9  181.42    9.38   2  1.1700
  -1 -32  -9  520.68   24.55   2  0.9000
  -3 -25  -5  166.40   10.73   2  1.0600
  -1 -16  -6   52.42    3.38   2  1.7400
   0 -16  -3   28.72    2.18   2  1.7400
  -2 -13  -4   39.07    2.41   2  1.9500
   0 -16  -5   33.51    2.99   2  1.7800
  -2 -30  -4  258.16   16.93   2  0.9000
   0 -18  -4   41.74    3.08   2  1.5700
  -2 -28  -5  123.49   13.55   2  0.9900
  -1 -19  -6   51.62    4.52   2  1.5000
  -1 -13  -3   25.87    2.00   2  2.1500
  -1 -24  -4   65.07    6.50   2  1.1600
  -1 -16  -5   39.74    3.12   2  1.7700
  -4 -27  -4  233.62   16.21   2  0.9100
   0  -9  -2   21.70    1.05   2  3.1400
   0 -17  -6   36.97    3.31   2  1.6600
  -1 -27  -5  136.34   10.83   2  1.0500
  -2 -24  -4   88.51    7.24   2  1.1400
  -3 -18  -6   38.28    5.19   2  1.3700
  -2 -18  -7   62.21    5.09   2  1.4700
   0  -7  -2   24.58    1.28   2  4.0700
  -2 -15  -3   22.03    2.53   2  1.7200
  -3 -24  -4  101.71    9.65   2  1.0800
  -2 -22  -3   45.43    5.77   2  1.2100
  -2 -21  -5   48.03    5.17   2  1.3100
   0 -20  -3   25.54    3.23   2  1.3600
  -1  -9  -1    9.72    0.92   2  2.8100
  -1 -10  -2   19.12    1.28   2  2.7100
  -2 -26  -8  137.96   12.05   2  1.0800
  -1 -28 -11  192.79   15.03   2  1.0000
  -3 -23  -6   92.28    8.40   2  1.1400
  -2 -14  -4   35.83    2.77   2  1.8400
   0 -26 -11  101.38   11.42   2  1.0600
  -1 -19  -4   31.87    3.80   2  1.4900
  -3 -28  -3  164.60   13.14   2  0.9100
  -3 -22  -3   53.80    6.43   2  1.1300
   0 -28 -12  182.14   15.24   2  0.9900
  -1 -13  -4   21.18    1.96   2  2.1500
  -3 -32  -3  225.99   21.54   2  0.7900
   0 -30  -5  132.40   13.16   2  0.9200
  -1 -24 -10   99.70   11.17   2  1.1500
   0 -25  -5   47.00    6.68   2  1.1200
  -3 -26  -7  100.16   13.15   2  1.0400
   0 -18  -8   34.74    3.84   2  1.5200
   0 -18  -5   28.99    3.26   2  1.5900
  -4 -32  -6  140.30   25.94   2  0.8200
  -2 -26  -6  123.16   11.46   2  1.0800
  -1  -7  -3   15.74    1.13   2  3.5600
   0 -34 -10  137.14   24.20   2  0.8400
   0 -26 -10   72.77    8.13   2  1.0800
  -2 -13  -5   18.26    2.53   2  1.9200
  -4 -29  -7  144.83   19.94   2  0.8900
  -1 -20  -4   19.75    3.27   2  1.4100
   0 -30 -12  159.81   18.75   2  0.9300
  -1 -17  -5   13.49    3.13   2  1.6700
   0 -25  -6   33.82    7.68   2  1.1400
   0 -24 -11   64.79    8.28   2  1.1300
  -4 -28 -10  147.67   18.32   2  0.9100
  -1 -21  -2    9.46    3.50   2  1.2400
  -3 -25  -6   55.59    7.78   2  1.0600
  -2 -25  -7   37.80    9.74   2  1.1100
  -1 -20  -5   18.82    3.41   2  1.4300
  -2 -29  -7   79.65   14.76   2  0.9700
  -3 -35  -6  222.80   30.89   2  0.7800
  -1 -30  -7   75.67   15.84   2  0.9500
  -1 -28 -10   75.85   14.03   2  1.0100
  -3 -28 -10   94.17   13.30   2  0.9600
  -4 -29  -3  105.56   17.36   2  0.8300
  -2 -32  -3   96.95   16.91   2  0.8100
   0 -30  -6   57.11   12.64   2  0.9300
  -3 -34 -11  122.48   28.36   2  0.8100
  -3 -29  -8   63.06   15.12   2  0.9400
  -1 -31 -11  113.83   19.94   2  0.9100
   0 -39  -5  178.46   32.52   2  0.6800
   0 -38  -9  164.63   34.04   2  0.7500
  -2 -30  -6   42.44   15.11   2  0.9300
   0 -34  -5   89.03   17.63   2  0.7900
   0 -40  -6  154.12   25.80   2  0.6800
   0 -14   1  584.06    5.01   2  1.0300
   1 -14   0  533.89    4.28   2  1.0900
  -1 -10   1  195.41    1.81   2  1.5300
   1 -14  -1  333.35    3.00   2  1.4300
   0  -8   1   75.44    0.95   2  1.1400
  -2 -16   0  458.49    4.76   2  1.3200
  -1 -16   0  340.76    3.86   2  1.3700
  -1 -18   0  430.58    5.32   2  1.2100
   0 -16  -1  224.57    3.14   2  1.5000
  -1 -14   1  120.07    2.53   2  1.2200
   0  -4   0  103.04    1.49   2  5.0300
  -3 -18   1  450.88    8.96   2  0.9600
  -1 -16   1  123.39    3.44   2  1.1000
   1  -8   0   13.61    0.55   2  1.3300
   0 -10   0   65.46    1.27   2  2.0200
  -2 -10   1   66.88    1.61   2  1.4300
   1 -18  -1  187.07    4.32   2  1.1300
  -1  -9   0   60.50    1.20   2  2.3700
  -1 -20   1  380.22    8.25   2  0.9200
   0 -10   1   24.00    0.98   2  1.1700
   0 -18   0  162.46    4.20   2  1.1200
   0  -8   0   39.59    0.91   2  2.5200
  -2 -16   2  240.13    7.71   2  0.8500
  -2 -10   2  115.34    4.29   2  0.8800
  -1 -12   0   51.52    1.46   2  1.8200
   2 -22  -1  414.84   12.51   2  0.7600
   0 -20   1  229.24    9.62   2  0.8100
   1 -16   1  108.95    7.60   2  0.6600
  -2 -20   0  150.42    6.38   2  1.0800
  -2 -16   1   30.88    3.19   2  1.1100
   0 -21   2  269.65   18.72   2  0.5800
   0  -6   0   19.20    0.64   2  3.3500
   1 -24  -1  146.77    8.50   2  0.8500
  -2 -22   1  189.20   10.31   2  0.8700
   0 -15   0   22.95    1.91   2  1.3500
  -3 -24   0  254.18   13.97   2  0.8800
   1 -23  -2   91.21    5.61   2  1.0000
  -3 -21   0  145.31    8.15   2  0.9800
  -2 -18   1   47.33    4.38   2  1.0200
   0 -12   0   12.02    1.00   2  1.6800
   1 -20   1  121.77   12.65   2  0.6400
   0 -14  -1   15.14    1.32   2  1.7400
  -4 -21   2  264.94   18.91   2  0.7000
   0 -26  -1   78.89    8.95   2  0.8700
  -1 -21   0   72.86    5.32   2  1.0300
   0  -9   0    6.46    0.60   2  2.2500
  -1 -24   0  139.68    9.50   2  0.9000
   2 -23   0  101.64   12.74   2  0.6000
  -2 -31  -1  181.52   20.32   2  0.7600
   1 -23   0   97.36    9.51   2  0.7600
  -5 -27   1  287.69   26.67   2  0.6500
   1 -35  -2  224.74   28.41   2  0.6300
   0 -41  -2  197.66   39.19   2  0.5600
  -5 -34   0  241.93   38.27   2  0.6000
  -1  12  -4  383.40    3.69   2  1.3000
   1   6  -3  109.02    1.05   2  1.8100
   0  10  -5  247.60    2.68   2  2.2000
   1  12  -6  245.09    2.87   2  1.4300
   0  10  -4  192.56    2.30   2  1.7100
  -1  19  -8  672.36    9.40   2  1.0600
  -1  12  -5  178.26    2.54   2  1.6900
   2  15 -10  369.39    5.45   2  1.2500
   1  12  -7  199.08    2.88   2  1.6700
  -2  21  -9  767.69   11.87   2  0.9900
   1  10  -6  124.04    2.05   2  1.9400
  -1  14  -6  167.03    3.14   2  1.4800
   1   8  -4   83.34    1.47   2  1.7500
  -2  18  -6  506.39   10.71   2  0.8800
   0  14  -6  126.66    2.97   2  1.3500
   0   6  -2   16.62    0.42   2  2.0300
   1  18  -9  416.45    8.82   2  1.0600
   1  16  -9  222.77    4.85   2  1.3000
  -1  11  -4  120.39    2.66   2  1.6000
   0   4  -2   79.43    1.73   2  5.4700
  -1  10  -4   58.53    1.44   2  1.9500
   2  12  -7  137.59    3.39   2  1.1900
   1  19  -9  359.60    8.80   2  0.9500
   2  17 -10  313.68    8.44   2  1.0500
   1  11  -6   67.00    1.66   2  1.6700
   0  16  -8  122.96    3.19   2  1.3800
   0  17  -7  155.33    5.18   2  1.0500
   0  22 -11  389.52    9.48   2  1.0000
   1  16  -7  129.66    5.66   2  0.9600
   0  21  -9  331.15   10.06   2  0.9000
  -1  17  -6  122.87    5.81   2  0.9600
   0  16  -7   80.76    3.91   2  1.2100
  -1  14  -5   60.06    2.90   2  1.2100
  -1  20  -7  395.55   15.55   2  0.7900
   0   8  -4   50.43    1.30   2  2.7500
  -2  20  -8  214.52    8.16   2  0.9800
  -2  24 -11  536.86   15.81   2  0.9100
   2  15  -9  103.36    4.41   2  1.1500
   0  20 -10  160.60    6.49   2  1.1000
  -1  13  -6   43.56    1.81   2  1.7000
   0  20  -9  159.90    7.25   2  1.0000
   0   6  -3   24.95    0.87   2  3.6600
  -1  23 -10  301.67   12.48   2  0.9000
   1  13  -6   28.55    2.35   2  1.2100
   2  17 -11   80.63    4.75   2  1.1400
   2  10  -6   23.32    1.66   2  1.2500
   1   8  -5   24.40    1.09   2  2.2900
  -1  16  -6   66.32    4.44   2  1.1200
  -1  16  -7   52.29    3.24   2  1.3200
   0  15  -7   38.63    2.46   2  1.3800
  -1  18  -8   40.29    3.91   2  1.1800
   1  15  -8   36.81    2.42   2  1.3100
  -2  20  -7  214.97   13.58   2  0.8400
  -1  22 -10   98.85    8.03   2  0.9800
   0  18  -8   24.78    4.29   2  1.0900
   1  29 -15  310.97   25.96   2  0.7200
   3  28 -17  384.61   32.88   2  0.6800
  -1  20  -8   77.06    6.46   2  0.9500
  -1  24 -11  117.95   11.11   2  0.9000
   2  20 -10  104.37   11.70   2  0.7900
  -2  24  -9  141.60   17.69   2  0.7600
   1  24 -13  100.50   10.56   2  0.8900
   2  20 -11   72.81    9.33   2  0.9000
   1  12  -5  107.79    3.12   2  1.0200
   2  24 -14   71.98   13.45   2  0.8400
   3  22 -14   48.03    7.78   2  0.8100
   1  28 -14  136.17   24.16   2  0.7200
   3  33 -20  101.43   24.07   2  0.6100
  -1  17 -10  429.28    6.36   2  1.4600
  -1  12  -7  223.17    3.50   2  2.0500
   1  15 -11  313.90    5.52   2  1.5400
  -1  12 -11  306.99    5.64   2  1.9400
   1  17 -11  254.17    5.92   2  1.3400
   1  14 -12  239.70    5.27   2  1.6200
   1  11  -9  184.34    3.78   2  2.0100
   0  14 -10  182.08    4.13   2  1.7800
   0  14 -11  213.86    4.96   2  1.7600
  -1  12 -10  190.55    4.52   2  2.0100
   0  17 -11  172.57    4.80   2  1.4600
  -1  19 -12  225.60    6.46   2  1.3300
   1  14 -14  219.02    5.90   2  1.5500
   1   9  -8   94.82    2.41   2  2.3600
   0  10  -8  145.10    3.62   2  2.4600
   0  15  -9  107.24    3.18   2  1.6200
   0   6  -4   82.33    2.00   2  4.1400
   0  14 -12  176.74    5.42   2  1.7200
   0  13  -9   91.20    3.02   2  1.9200
   1  11 -11  139.32    3.87   2  1.9300
  -1  16 -11  159.55    5.21   2  1.5800
   0  12 -11  139.99    4.14   2  1.9600
  -1  13  -9  112.44    3.84   2  1.9300
   1  15 -10  104.87    3.49   2  1.5000
  -1  20 -11  146.37    5.60   2  1.2200
   2  18 -13  148.48    5.94   2  1.1600
  -1  11  -8   96.02    3.07   2  2.2500
   1  11 -10   91.69    3.13   2  1.9900
  -1  14 -11  120.04    4.37   2  1.7600
  -1  13  -8   73.39    2.87   2  1.9200
   0  13 -10   88.88    3.33   2  1.9100
   1  12  -9   65.78    2.35   2  1.8600
   2  21 -17  374.38   14.00   2  1.0500
   1  14 -10   64.16    3.04   2  1.6300
   1  16 -11   84.54    3.59   2  1.4400
   2  19 -19  272.64   11.69   2  1.1000
  -1  21 -17  225.25   11.89   2  1.1800
  -1  16 -10   52.12    3.43   2  1.5700
  -1  10  -9   66.19    2.69   2  2.3200
   0  16 -12   75.07    4.27   2  1.5600
   1  12 -12   89.02    4.12   2  1.7800
   1  19 -17  179.42   11.24   2  1.2100
  -1  13 -12   78.78    3.91   2  1.7900
   1  18 -19  176.77   10.68   2  1.1900
   0  10  -6   28.22    1.37   2  2.4300
   1  16 -16  120.26    6.77   2  1.3700
   1  15 -12   59.03    3.88   2  1.5400
   0  23 -22  458.55   21.98   2  1.0100
   1  25 -23  576.76   28.81   2  0.9200
   0  11  -7   26.51    1.67   2  2.2400
   0  16 -11   73.62    4.65   2  1.5600
   0  11 -11   54.34    3.12   2  2.0500
   1  13  -9   36.21    2.24   2  1.7100
   1  18 -18  138.81    9.04   2  1.2200
   0  11  -9   38.84    2.39   2  2.2200
   0   4  -3   49.21    2.12   2  6.1900
   2  21 -18  179.14   11.79   2  1.0400
   0  26 -17  222.45   15.74   2  0.9500
   2  23 -17  188.54   13.46   2  0.9600
  -1  16 -15   81.35    5.72   2  1.4500
   1  18 -12   48.49    4.57   2  1.2900
   0   7  -6   35.82    1.91   2  3.4400
   0  21 -16  107.78    8.98   2  1.1800
   1  15 -13   41.32    3.97   2  1.5200
  -2  23 -16  206.98   14.60   2  1.0900
  -1  11  -9   39.39    2.43   2  2.1900
  -2  20 -18  124.17   10.14   2  1.1600
   1  17 -17  100.06    8.12   2  1.2900
   0  12 -10   26.44    2.59   2  2.0300
  -1  23 -15  108.99    9.95   2  1.1000
   0  11  -8   24.12    1.84   2  2.2600
  -2  22 -14   78.81    8.95   2  1.1300
   1  17 -13   40.65    4.53   2  1.3700
   2  20 -14   71.68    7.47   2  1.0600
   0   6  -5   27.99    1.53   2  4.0400
  -1  24 -17  148.18   14.06   2  1.0600
  -1  30 -21  280.73   28.53   2  0.8400
  -1  25 -17  102.54   12.69   2  1.0200
   0  17 -15   67.81    5.76   2  1.4100
   1  13 -10   13.41    2.34   2  1.7500
  -1  15  -9   18.80    2.54   2  1.6600
  -1  20 -12   46.94    5.30   2  1.2500
   2  29 -20  268.61   26.03   2  0.7800
   0  13  -8   14.50    1.82   2  1.8900
  -2  22 -17  117.28   12.01   2  1.1200
  -1  11 -10   35.58    2.83   2  2.1100
  -2  26 -23  275.73   26.88   2  0.9100
  -2  22 -16   67.03   10.75   2  1.1200
   1  12 -13   37.62    3.21   2  1.7200
   1  11  -8   13.65    1.38   2  1.9900
   1  10  -9   12.26    1.40   2  2.1500
   2  20 -15   28.92    7.05   2  1.0800
  -1  19 -15   34.47    6.55   2  1.3100
   1  27 -20  206.63   21.02   2  0.8900
   0  29 -22  199.52   26.11   2  0.8600
  -2  22 -18   74.19   11.93   2  1.1000
   0   7  -5   11.38    1.03   2  3.5500
  -1  22 -21  200.79   15.61   2  1.0500
  -1  13 -10   43.67    3.89   2  1.9100
   0  18 -13   33.30    4.37   2  1.3900
   2  19 -16   28.64    5.27   2  1.1300
   0  18 -19  116.51    9.55   2  1.2200
   1  27 -18  139.25   18.18   2  0.8800
  -1  27 -17   97.22   14.91   2  0.9400
   1  25 -16  108.02   12.80   2  0.9400
   1  18 -21  100.50   10.47   2  1.1200
  -2  22 -21   46.90    9.72   2  1.0300
  -2  25 -16   56.19    9.10   2  1.0000
  -1  28 -24   51.39   24.54   2  0.8600
  -2  34 -24  214.44   37.60   2  0.7400
   2  22 -24  137.31   18.64   2  0.9300
   0  13 -11    9.50    2.84   2  1.8600
  -1  22 -16   31.07    6.16   2  1.1500
   0  12  -9    6.17    1.58   2  2.0700
  -1  28 -23   72.33   25.41   2  0.8800
   0  30 -24  221.67   35.19   2  0.8200
  -2  32 -24   93.26   40.59   2  0.7800
   1  10 -10    5.23    1.19   2  2.0900
  -1   2  -8  297.34    4.61   2  3.1200
  -1   6 -10  273.93    4.47   2  2.4900
  -1   5 -12  280.50    5.06   2  2.1500
  -2  12 -19  594.86   12.70   2  1.3000
  -2   9 -17  395.05    9.34   2  1.4600
  -1  11 -18  407.20   10.71   2  1.4200
   0   8 -11  142.59    3.36   2  2.2800
  -2   4 -19  446.70   12.40   2  1.3400
  -1   7 -12  168.65    4.42   2  2.1100
  -2  13 -18  302.04    9.32   2  1.3400
  -1   4  -8  157.86    3.74   2  3.0800
  -2  11 -18  305.83    9.44   2  1.3700
  -1   7 -10  121.28    3.25   2  2.4400
  -1   6 -12  136.28    4.13   2  2.1300
  -1   9 -17  221.34    8.32   2  1.5200
  -1   8 -10   93.57    2.60   2  2.3700
  -1   3 -10  112.20    3.28   2  2.5600
  -1   8 -11  100.32    3.26   2  2.2100
   1  13 -19  175.73    7.47   2  1.3100
   0   5  -8   88.42    2.80   2  3.2200
  -1   9 -18  150.67    8.13   2  1.4500
  -1   7 -13   96.55    3.95   2  1.9700
   0   2 -10   84.37    3.01   2  2.6800
   0   7 -14   85.46    4.01   2  1.8800
  -1  11 -16  106.95    5.66   2  1.5700
  -1   3  -8   78.49    2.72   2  3.1100
  -2   5 -17  159.10    6.88   2  1.4800
   0  10 -13   67.24    3.35   2  1.9100
   0   2  -8   82.13    2.81   2  3.3400
   0   4  -6   68.21    2.25   2  4.2400
  -1   5  -8   61.31    2.38   2  3.0200
  -2  14 -18  140.90    7.40   2  1.3200
  -2  17 -19  174.11    9.46   2  1.2100
   0   3 -10   65.41    2.74   2  2.6800
  -1  11 -13   50.89    3.15   2  1.8300
  -1   6 -17  112.37    6.78   2  1.5500
   0  10 -14   71.41    3.79   2  1.8000
  -2  12 -17  114.77    8.22   2  1.4100
  -1   4 -10   60.89    2.59   2  2.5500
  -1   7 -16  122.45    6.43   2  1.6300
  -1  13 -20  127.66   10.01   2  1.2700
   0   9 -20  168.95   10.25   2  1.3300
  -1  12 -17   53.08    6.12   2  1.4700
  -1   4 -12   57.43    3.21   2  2.1600
   0   4 -17   80.34    5.53   2  1.5800
   0  12 -22  185.37   13.22   2  1.1900
   0   5  -9   48.42    2.45   2  2.9000
  -1   7 -17  104.26    6.79   2  1.5400
  -1   9 -12   39.53    2.82   2  2.0300
   0   7 -23  135.74   13.39   2  1.1700
  -2   7 -18   73.54    6.62   2  1.4100
  -1  10 -14   58.83    3.98   2  1.7700
   0   5 -17   39.57    5.59   2  1.5800
  -2  16 -19   94.97    9.44   2  1.2300
   1  11 -22  130.55   11.17   2  1.1900
  -3   5 -21  136.53   11.00   2  1.1700
   0  11 -20  116.49    9.87   2  1.3100
   0  10 -15   37.25    4.02   2  1.7000
  -2   3 -15   44.69    4.12   2  1.6500
  -2   3 -16   54.81    5.12   2  1.5600
  -1  16 -21  120.34   11.00   2  1.1800
  -2   7 -15   56.63    4.88   2  1.6400
   0  13 -18   49.59    5.50   2  1.4000
   0   9 -14   35.85    3.63   2  1.8300
  -1   4 -16   47.57    5.16   2  1.6400
   0   4 -12   25.75    2.48   2  2.2300
   0   5 -10   31.71    2.29   2  2.6400
   0   6 -12   24.68    2.67   2  2.1900
   0  12 -17   55.66    5.31   2  1.4800
  -1   2 -10   25.72    2.07   2  2.5500
  -1  14 -18   55.36    6.86   2  1.3600
   0   3  -6   25.14    1.54   2  4.3800
  -2   4 -17   46.49    5.73   2  1.4800
   0   1  -7   16.07    1.28   2  3.8100
  -1   3 -16   37.98    4.06   2  1.6400
  -1   5 -13   30.62    3.14   2  2.0000
  -1   2 -12   29.27    2.55   2  2.1500
  -1  10 -16   32.04    5.24   2  1.5900
   0   1  -6   20.24    1.46   2  4.4500
  -1  10 -22   80.54   12.30   2  1.2000
   0   6  -9   18.68    1.63   2  2.8300
  -1   6 -16   63.71    6.45   2  1.6400
   0   3  -7   14.25    1.29   2  3.7900
  -1  14 -21  158.17   14.08   2  1.2100
  -2   5 -18   34.95    6.28   2  1.4100
   0   3 -16   26.82    4.60   2  1.6700
   0   6 -11   13.95    2.33   2  2.3800
  -2  15 -18   41.60    6.36   2  1.2900
  -1   4 -11   19.94    2.76   2  2.3300
  -1  13 -18   75.93    8.06   2  1.3900
  -2  14 -28  216.52   29.07   2  0.9200
   0   7 -16   56.06    5.29   2  1.6600
   0  15 -23  113.00   11.84   2  1.1100
  -1   8 -15   35.42    4.33   2  1.7100
  -1  10 -15   25.66    4.90   2  1.6700
  -1   4 -22   44.10    8.32   2  1.2000
  -4  18 -30  211.37   43.98   2  0.8000
  -2   9 -18   34.74    7.47   2  1.3900
  -2  11 -24   78.99   16.55   2  1.0700
  -1   3 -14   18.13    3.09   2  1.8600
   0   2  -4   15.01    1.29   2  6.5700
   0   9 -16   29.93    4.92   2  1.6300
   0   2  -5   13.17    1.19   2  5.3200
   0   2 -19   17.88    6.24   2  1.4000
   0   3  -5    8.01    0.94   2  5.1600
  -1   4 -13   10.26    2.06   2  2.0000
   0   4  -7    2.08    0.51   2  3.7100
   2 -10  -5  418.45    3.76   2  2.0100
   2 -14  -7  731.81    6.87   2  1.6400
   1  -8  -4  291.87    3.43   2  2.9600
   1 -18  -4  315.15    4.26   2  1.4700
   2 -15  -5  292.09    4.04   2  1.5400
   3 -17  -7  473.59    6.44   2  1.2400
   1 -17  -6  302.74    4.25   2  1.5900
   1 -10  -4  190.75    2.76   2  2.5200
   2 -13  -9  322.08    5.10   2  1.6400
   1 -13  -5  156.53    2.70   2  2.0200
   1 -15  -5  162.91    3.05   2  1.7800
   2 -20  -8  406.54    7.68   2  1.2600
   2 -18  -9  380.99    6.72   2  1.3500
   2 -14  -9  236.64    4.44   2  1.5800
   3 -16  -8  315.08    5.87   2  1.3000
   2 -18  -6  233.24    4.87   2  1.3600
   3 -14 -10  318.21    6.18   2  1.3700
   1 -15  -6  168.01    3.33   2  1.7700
   1 -17  -5  177.18    3.62   2  1.5900
   1 -14  -5  143.10    3.06   2  1.9000
   1 -19  -6  223.16    4.83   2  1.4400
   2 -13  -8  179.54    3.78   2  1.6900
   2 -12  -5  105.55    2.29   2  1.8100
   1 -12  -3   72.94    1.51   2  2.1100
   1 -13  -3   73.32    1.54   2  1.9500
   1 -16  -8  174.47    4.01   2  1.6200
   2  -9  -7  122.11    2.55   2  2.0600
   1 -10  -5  123.01    2.50   2  2.4700
   2 -10  -7  120.51    2.74   2  1.9700
   2 -16  -7  159.69    3.94   2  1.5000
   2 -12  -6  106.17    2.60   2  1.8200
   2 -27  -6  588.90   13.55   2  0.9400
   2 -20  -7  191.76    5.44   2  1.2600
   1 -14  -6  132.71    3.12   2  1.8800
   1  -8  -3   67.41    1.49   2  2.9800
   1 -16  -5   77.12    2.63   2  1.6800
   3 -18 -10  232.48    6.93   2  1.2100
   1 -20  -9  173.00    5.84   2  1.3300
   1 -12  -4   60.46    1.81   2  2.1600
   1 -23  -9  242.53    8.25   2  1.1900
   2 -16  -9  128.19    4.52   2  1.4600
   2 -13  -6   65.57    2.45   2  1.7300
   1 -11  -6   72.21    2.19   2  2.2400
   2  -9  -6   55.40    1.76   2  2.1100
   3 -22 -10  246.85    9.69   2  1.0600
   3 -14  -8   92.12    3.58   2  1.3900
   1 -13  -7   73.50    2.67   2  1.9300
   2 -21  -9  148.84    6.83   2  1.2100
   2 -18  -5   62.25    3.05   2  1.3300
   2 -27  -8  241.63   10.96   2  0.9700
   3 -20  -7  127.23    5.89   2  1.1100
   3 -25  -7  244.17   10.09   2  0.9300
   2 -21  -6   84.94    4.63   2  1.1900
   1  -6  -3   38.01    1.25   2  3.6300
   3 -22 -11  185.00    9.86   2  1.0600
   3 -14  -9   72.31    3.81   2  1.3900
   2 -18 -11   94.28    5.37   2  1.3000
   4 -20 -10  188.72    8.81   2  1.0100
   3 -14  -7   49.18    2.95   2  1.3800
   2 -18  -7   67.20    3.83   2  1.3700
   2 -19 -10   89.59    5.51   2  1.2800
   1 -11  -3   20.02    0.98   2  2.2800
   2 -23  -6  100.78    6.03   2  1.1000
   2 -10  -6   29.53    1.53   2  2.0100
   2 -22  -7   82.95    5.58   2  1.1600
   1 -20  -4   40.18    2.81   2  1.3100
   3 -18  -9   78.15    5.14   2  1.2100
   1 -25  -9  131.95    7.88   2  1.1100
   1 -11  -5   37.30    1.73   2  2.3000
   3 -24 -13  202.35   12.28   2  0.9800
   3 -19  -8   57.03    5.18   2  1.1700
   4 -24 -10  183.89   12.79   2  0.9000
   1 -20  -7   50.48    4.04   2  1.3700
   2 -27 -12  162.80   13.34   2  0.9600
   4 -22 -11  183.82   10.68   2  0.9600
   2 -24 -12  138.08    9.24   2  1.0500
   3 -15  -9   24.65    2.66   2  1.3400
   3 -17 -12   68.28    5.90   2  1.2100
   3 -24 -10  108.80    9.33   2  1.0000
   1  -9  -5   18.41    1.25   2  2.6500
   2 -33 -13  337.39   25.57   2  0.8100
   2 -17  -8   37.34    3.69   2  1.4200
   1 -16  -4   12.00    1.74   2  1.6500
   3 -22  -7   42.19    6.12   2  1.0300
   3 -20 -10   58.23    7.23   2  1.1300
   2 -29  -9  144.48   13.06   2  0.9200
   2 -26  -7   76.42    7.79   2  1.0000
   1 -24  -8   53.39    5.57   2  1.1500
   2 -29 -12  145.13   16.46   2  0.9100
   1 -14  -7   21.68    1.98   2  1.8300
   4 -24  -9  126.88   11.10   2  0.8900
   1 -27 -10   89.29    9.61   2  1.0200
   3 -26 -13  190.16   17.89   2  0.9300
   2 -15  -8   17.11    2.45   2  1.5500
   3 -26 -10   26.85   11.15   2  0.9400
   6 -25 -15  215.86   26.61   2  0.7300
   5 -30 -11  207.22   22.77   2  0.7100
   2 -23  -8   46.40    6.12   2  1.1200
   1  -9  -4    7.64    0.92   2  2.7300
   1  -6  -4    7.42    0.72   2  3.5100
   3 -25  -8   65.36    8.92   2  0.9500
   1 -23  -7   26.24    3.47   2  1.2000
   3 -15 -11   26.11    3.82   2  1.3000
   2 -22 -10   32.41    6.78   2  1.1500
   4 -18 -14   24.99    8.38   2  1.0300
   3 -29 -10   96.34   12.71   2  0.8600
   3 -26 -16  108.91   13.81   2  0.8900
   1 -12  -6   10.34    1.51   2  2.1000
   3   2  -5  444.80    3.31   2  1.3400
   3  -4  -4  450.97    3.46   2  1.4200
   1  -2  -1  211.50    1.58   2  3.3600
   2   2  -3  124.27    1.15   2  1.5600
   2  -4  -2  203.14    1.77   2  1.6900
   3   0  -5  396.91    3.48   2  1.5200
   2  -2  -2   92.04    1.11   2  1.4700
   3  -8  -5  309.01    3.58   2  1.5600
   4   2  -8  307.09    4.45   2  1.2300
   3 -12  -2  586.71    8.57   2  0.8500
   2  -6  -2   85.53    1.32   2  1.7100
   4  -2  -7  274.93    4.61   2  1.2500
   4   0  -6  268.15    5.13   2  1.0300
   2  -2  -3   82.54    1.34   2  2.3000
   2   0  -4   86.86    1.50   2  2.5900
   4 -12  -6  312.13    5.87   2  1.0900
   4 -10  -5  346.56    6.44   2  1.0200
   4 -10  -6  302.20    5.47   2  1.1300
   4   0  -8  190.17    3.63   2  1.3000
   4   2  -7  184.48    4.15   2  1.1000
   4  -4  -7  210.04    4.37   2  1.2700
   5   4  -9  572.72   12.65   2  0.8500
   2   0  -3   33.25    0.85   2  2.0500
   4 -13  -5  230.22    6.20   2  0.9800
   4   4  -7  153.86    4.77   2  0.9900
   4  -2  -6  121.48    3.63   2  1.1100
   4  -8  -4  244.03    7.36   2  0.8400
   4  -6  -6  137.97    3.88   2  1.1700
   4   3  -7  152.28    4.16   2  1.0500
   4  -8  -6  151.90    4.37   2  1.1600
   3  -6  -4   44.92    1.69   2  1.4300
   3  -7  -4   46.40    1.73   2  1.4200
   5  -6  -6  471.14   14.77   2  0.7600
   3  -2  -4   23.54    1.34   2  1.3400
   5  -4  -9  268.75    7.94   2  1.0300
   3   3  -5   38.29    1.67   2  1.2300
   5  -2  -7  388.70   11.00   2  0.8100
   4  -5  -7   64.27    2.92   2  1.2800
   3   0  -6   38.81    1.29   2  1.7300
   3  -4  -3   20.76    1.69   2  1.0500
   5   2 -10  114.49    5.85   2  1.0000
   5  -8  -5  366.50   17.14   2  0.6500
   2  -4  -3   23.34    0.86   2  2.3100
   5  -6  -8  140.73    6.02   2  0.9700
   3 -10  -2   32.88    3.16   2  0.8400
   5  -4  -7  204.19    8.80   2  0.8500
   3   1  -5   22.65    1.32   2  1.4400
   5   0 -10  103.31    4.80   2  1.0400
   3  -8  -3   27.19    1.75   2  1.1500
   4   2  -6   55.07    3.94   2  0.9100
   3  -5  -3   23.40    1.71   2  1.1000
   4  -2  -5   25.14    3.90   2  0.9000
   5 -10  -8  113.06    7.03   2  0.9600
   5 -14  -7  200.02    9.64   2  0.8500
   6  -4 -11  153.23   11.45   2  0.8600
   6   0 -12  193.37   10.46   2  0.8700
   5 -12  -7  134.20    8.06   2  0.8800
   3  -7  -3   21.09    1.54   2  1.1400
   3  -7  -5   24.08    1.48   2  1.6000
   1   0  -2   19.25    0.86   2  5.1800
   4   1  -6   16.43    3.35   2  0.9700
   5  -4  -5  147.81   14.96   2  0.5500
   4  -4  -6   11.53    2.67   2  1.1500
   5 -14  -6  135.65   10.20   2  0.7800
   4  -7  -7   37.90    2.81   2  1.2600
   3  -4  -5   13.84    0.96   2  1.6600
   3 -10  -4   13.11    1.58   2  1.3400
   2  -6  -3    8.02    0.60   2  2.1800
   5   4  -8   31.64    8.11   2  0.7400
   5   0  -8   68.44    5.78   2  0.8800
   4  -8  -7   30.70    2.83   2  1.2500
   3   1  -6    9.42    0.91   2  1.6800
   3  -8  -4    8.13    1.41   2  1.4000
   5  -8  -8   38.01    5.07   2  0.9700
   8  -6 -11  290.34   40.45   2  0.5200
   6  -2 -11   79.94    9.14   2  0.8500
   6  -6  -7   71.89   18.04   2  0.6000
   5 -12  -6   78.28    7.92   2  0.7900
   6   2 -12   82.33   10.15   2  0.8400
   6 -14 -10   95.30   11.06   2  0.8000
   5 -10  -6   51.08    8.71   2  0.7900
   6  -4  -9   50.48    8.31   2  0.7500
   7  -2 -11  103.17   15.45   2  0.6400
   2   1  -4    1.05    0.23   2  2.4600
   6  -6 -11   38.57    7.48   2  0.8700
   9  -6 -15  199.58   41.90   2  0.5400
   7  -6 -10  148.88   22.46   2  0.6200
   2   8  -8  364.27    3.66   2  1.9600
   3   4 -10  528.86    5.64   2  1.7400
   2  12 -11  514.52    5.72   2  1.5800
   2   4  -9  401.19    4.75   2  2.3100
   2   8 -12  425.36    5.43   2  1.8200
   3   6 -10  322.91    4.38   2  1.6400
   2   4  -7  226.52    3.03   2  2.4600
   3   6 -12  367.20    5.52   2  1.6100
   2   4  -8  211.49    3.27   2  2.4100
   1   6  -8  185.60    3.12   2  2.8300
   3   6 -11  233.11    4.23   2  1.6400
   2  10 -10  183.31    3.23   2  1.7700
   2  13 -12  221.55    4.45   2  1.5000
   3  17 -18  542.84   12.09   2  1.0800
   2   7  -9  119.01    2.80   2  2.0800
   3  14 -16  301.82    7.86   2  1.2100
   2  10 -12  148.65    3.44   2  1.7100
   1   5  -7  117.75    2.58   2  3.1900
   2  11 -12  164.77    3.95   2  1.6500
   2   6  -7   78.78    1.86   2  2.1900
   2  12 -10   96.33    2.53   2  1.5600
   2   8 -13  140.38    3.78   2  1.7500
   3   5 -11  108.47    3.12   2  1.6800
   4   6 -12  128.76    4.40   2  1.2900
   3  10 -17  194.72    6.72   2  1.3000
   3  10 -12  136.89    4.23   2  1.4300
   3  16 -15  216.31    7.79   2  1.1300
   4  17 -17  361.18   12.75   2  0.9600
   4  10 -13  140.66    5.25   2  1.1600
   2   3  -9   75.99    2.36   2  2.3500
   4   6 -15  160.20    5.65   2  1.2600
   3   5 -10   65.08    2.49   2  1.7000
   3  12 -18  206.74    8.52   2  1.2200
   3   8 -15  124.69    5.15   2  1.4300
   2   6  -9   65.79    2.31   2  2.1700
   3  14 -19  244.17    9.24   2  1.1400
   2   3  -7   45.43    1.53   2  2.5600
   3   7 -11   68.52    3.03   2  1.5900
   2   5 -11   73.79    2.82   2  2.0500
   3  12 -12   77.97    3.96   2  1.3100
   4  16 -17  254.98   11.58   2  0.9900
   3  15 -18  139.98    7.80   2  1.1400
   3  14 -17  153.50    7.08   2  1.1900
   2   7 -12   60.68    2.68   2  1.8700
   2   9 -10   42.31    2.05   2  1.8600
   3  11 -16   86.56    4.86   2  1.3100
   3  11 -12   64.51    3.49   2  1.3700
   3   7 -12   71.97    3.25   2  1.5700
   2  11 -11   51.56    2.48   2  1.6700
   3  19 -18  159.33    9.58   2  1.0200
   3  13 -17  120.11    6.55   2  1.2200
   5   7 -17  211.59   10.11   2  1.0400
   3   7 -15   97.00    4.95   2  1.4500
   2   8  -9   41.75    1.89   2  1.9800
   3  19 -19  183.17   10.39   2  1.0100
   1   5  -5   29.64    1.16   2  3.5200
   2  10 -11   39.22    2.23   2  1.7500
   1   3  -6   38.08    1.58   2  3.8000
   1   6  -6   26.56    1.09   2  3.1400
   2   5  -9   40.81    2.01   2  2.2500
   4  12 -15  103.03    7.42   2  1.1100
   2  11 -10   28.84    1.99   2  1.6700
   3  18 -20  160.74   11.17   2  1.0200
   3   5 -15   70.18    4.25   2  1.4800
   2   4 -10   36.66    2.00   2  2.1900
   5   8 -15  118.86    7.04   2  1.0200
   3  11 -15   58.46    4.60   2  1.3400
   2   7 -11   27.31    2.15   2  1.9500
   3   4 -12   35.48    2.65   2  1.6600
   4  12 -18  140.38    9.98   2  1.0800
   2   5  -7   19.64    1.08   2  2.3400
   2   6 -11   31.28    2.01   2  2.0000
   4   7 -19  104.22    7.60   2  1.1400
   1   2  -5   29.48    1.46   2  4.3700
   2   9 -14   40.47    2.87   2  1.6400
   4  15 -22  217.97   15.71   2  0.9600
   3  19 -20  103.41   11.07   2  1.0000
   3   9 -11   35.49    3.46   2  1.4800
   4  11 -18   97.62    7.35   2  1.1100
   4   9 -13   62.71    4.58   2  1.2000
   5   7 -18  125.90   10.52   2  1.0300
   3  20 -23  224.49   14.49   2  0.9300
   3   5 -13   38.17    2.98   2  1.5900
   5   8 -22  196.11   14.27   2  0.9500
   4  15 -17   66.97    8.70   2  1.0200
   3  19 -17   64.15    7.68   2  1.0200
   4   7 -13   23.71    3.96   2  1.2600
   3  12 -20  136.65    8.69   2  1.1500
   5  17 -19  238.40   17.61   2  0.8400
   2   7  -8   13.35    1.27   2  2.0900
   1   7  -9   12.41    1.10   2  2.5400
   4   5 -13   25.68    3.56   2  1.3200
   6  10 -20  326.44   20.75   2  0.8500
   3  16 -23  115.74   11.90   2  1.0000
   4   8 -21   88.44    7.76   2  1.0700
   4  10 -15   47.72    4.69   2  1.1700
   3  14 -15   28.17    4.61   2  1.2200
   6  15 -20  236.67   22.38   2  0.7700
   3   5 -14   33.82    3.03   2  1.5400
   5   6 -16   66.78    6.53   2  1.0600
   2  10 -13   26.33    2.65   2  1.6600
   2  12 -13   19.17    2.48   2  1.5500
   3  10 -13   20.39    3.65   2  1.4200
   5  17 -21  191.02   18.55   2  0.8500
   5   9 -17   54.99    7.65   2  1.0100
   5   6 -14   27.91    4.27   2  1.0500
   2  10 -14   18.64    3.07   2  1.6000
   6  13 -20  135.50   19.41   2  0.8000
   5   9 -20  125.93   11.20   2  0.9800
   2   6 -12   16.55    1.98   2  1.9100
   6   9 -18   99.45   14.92   2  0.8600
   4   5 -18   41.78    5.13   2  1.1900
   4   9 -20   61.76    7.19   2  1.0900
   3  10 -14   22.51    3.74   2  1.4000
   4  14 -15   29.87    5.39   2  1.0400
   2   6  -8    9.69    1.06   2  2.2100
   7  12 -21  156.17   25.81   2  0.7200
   5   9 -15   36.52    5.58   2  1.0000
   1   4  -4    6.38    0.51   2  3.9000
   5   6 -22   72.82   13.91   2  0.9600
   3   7 -16   28.13    4.03   2  1.4000
   5  11 -23  147.81   17.45   2  0.9100
   1   6  -7    5.37    0.72   2  3.0100
   2   6 -10   12.18    1.64   2  2.1000
   2   8 -10    5.68    1.04   2  1.9500
   5  12 -22  144.18   17.78   2  0.9100
   5  14 -22   92.22   18.16   2  0.8800
   4  17 -22   70.00    9.80   2  0.9200
   2   5  -8    3.16    0.79   2  2.3200
   1   3  -4    2.93    0.45   2  4.4000
   3   4 -13   10.29    2.07   2  1.6100
   3   7 -13   12.89    2.95   2  1.5300
   5  11 -24   63.37   15.11   2  0.8900
   4  16 -25   47.38   17.26   2  0.8900
   5  18 -23   97.84   18.49   2  0.8200
   1   4  -5    5.96    0.64   2  3.8900
   2  -6 -10  566.38    6.83   2  2.0000
   2  -4 -11  430.49    6.58   2  1.9800
   1  -4  -7  327.49    5.15   2  3.0700
   1  -2 -10  353.01    5.98   2  2.4600
   1   0  -8  249.16    4.31   2  3.1000
   2  -5 -11  314.37    5.76   2  1.9400
   2  -2 -12  192.36    4.62   2  1.9200
   2   0 -11  142.70    3.42   2  2.0900
   1  -4  -6  165.66    3.67   2  3.3900
   2  -2 -11  156.06    3.88   2  2.0500
   1  -2 -12  160.72    4.25   2  2.0900
   3  -5 -16  228.98    7.48   2  1.3700
   1  -4 -12  161.95    4.48   2  2.0100
   2  -1 -18  222.72    8.20   2  1.3900
   2  -7 -10   97.55    3.30   2  1.9400
   1  -6 -10  122.40    3.95   2  2.2000
   1  -1  -8  102.69    2.89   2  3.0400
   2  -1 -11   92.02    3.08   2  2.0800
   1  -4 -17  178.41    6.82   2  1.4700
   1  -8 -13  129.15    4.80   2  1.7100
   3  -6 -18  291.79   11.16   2  1.2400
   1   0 -18  180.99    6.97   2  1.4500
   3  -1 -17  155.24    6.82   2  1.3600
   1  -5 -12   97.85    3.81   2  1.9600
   2  -8 -14  143.27    5.99   2  1.5400
   2  -4 -10   91.91    3.38   2  2.1000
   2  -2 -17  203.15    8.15   2  1.4500
   1  -5 -16  137.53    6.33   2  1.5300
   2  -9 -17  233.10    9.84   2  1.3100
   2  -3 -12   79.04    3.53   2  1.8900
   2  -6 -11   72.89    3.18   2  1.8900
   3  -3 -18  168.46    9.24   2  1.2800
   1  -3 -12   76.96    3.50   2  2.0500
   1  -2  -9   74.66    2.81   2  2.6900
   2  -4 -17  137.15    7.56   2  1.4100
   2  -2 -19  163.32    9.01   2  1.3100
   2  -8 -11   69.39    3.31   2  1.7900
   3  -4 -17  154.73    7.71   2  1.3200
   3  -5 -18  130.46    7.90   2  1.2600
   1   0 -16   86.12    4.81   2  1.6300
   3  -2 -17  100.38    6.42   2  1.3500
   1  -6 -13   72.72    3.98   2  1.7900
   2  -4 -19  123.84    8.99   2  1.2900
   1  -3 -16   90.94    6.15   2  1.5700
   1  -5 -17  105.02    6.74   2  1.4500
   2  -3 -11   42.58    2.63   2  2.0100
   2  -7 -18  120.01    8.78   2  1.3000
   2  -3 -13   56.32    3.79   2  1.7800
   1  -4  -9   51.28    2.48   2  2.5400
   3  -3 -16   73.72    5.08   2  1.4000
   1  -1 -17   91.97    6.01   2  1.5200
   1   0  -6   31.98    1.66   2  3.9100
   1  -5  -7   35.23    1.89   2  2.9300
   1  -7 -10   42.87    2.79   2  2.1300
   1  -3  -8   33.85    1.99   2  2.8800
   1   0  -7   29.16    1.68   2  3.4600
   1  -4 -21   85.56    9.61   2  1.2100
   2  -6 -13   47.95    3.87   2  1.6900
   1  -2  -8   31.63    1.78   2  2.9700
   2  -2 -16   60.19    5.01   2  1.5200
   1   0 -11   34.32    2.48   2  2.3200
   1  -5  -9   36.10    2.37   2  2.4600
   1  -1  -9   32.87    2.14   2  2.7500
   3   0 -18   94.73    7.08   2  1.3100
   3  -1 -23  203.76   15.95   2  1.0700
   1  -7 -16   76.84    5.89   2  1.4700
   1  -3  -7   31.61    2.01   2  3.2000
   2  -3 -17   83.81    6.79   2  1.4300
   2  -5 -10   31.00    2.34   2  2.0500
   1  -7 -15   61.32    4.93   2  1.5600
   1  -5 -18   62.51    7.01   2  1.3700
   4  -1 -22  116.42   11.05   2  1.0400
   2  -7 -17   77.25    7.75   2  1.3500
   3  -2 -29  372.56   32.92   2  0.8700
   1  -8 -12   41.35    3.67   2  1.8100
   1  -3 -17   41.69    5.44   2  1.4900
   2  -5 -12   33.50    3.08   2  1.8200
   1  -3 -19   50.17    7.14   2  1.3400
   1   0  -9   19.67    1.77   2  2.7900
   1  -7 -18   51.40    7.14   2  1.3300
   1  -2  -6   22.08    1.52   2  3.7100
   2  -6 -15   23.05    4.96   2  1.5100
   2  -9 -12   31.59    3.32   2  1.6600
   1  -5 -10   29.01    2.48   2  2.2700
   2  -4 -12   19.08    3.06   2  1.8600
   1  -8 -19   60.74    7.67   2  1.2500
   1  -2  -5   14.72    1.23   2  4.2000
   3  -5 -19   47.66    9.95   2  1.2100
   1   0 -14   15.58    2.39   2  1.8600
   2  -7 -14   36.60    4.48   2  1.5700
   1  -8 -15   26.53    4.56   2  1.5200
   4  -5 -20   71.21   10.54   2  1.0800
   2  -3 -20   44.13    8.71   2  1.2400
   1  -4 -10   18.27    2.68   2  2.3400
   3  -2 -18   21.91    6.79   2  1.2900
   1  -3  -5   11.43    1.03   2  3.9800
   2  -9 -14   24.38    4.55   2  1.5000
   3  -4 -22   34.53   12.14   2  1.0900
   2  -2 -15   16.16    3.12   2  1.6100
   1  -5 -11   16.75    2.57   2  2.1000
   4  -9 -28   83.53   35.04   2  0.8200
   1  -5  -8    7.90    1.45   2  2.6800
   1  -3  -6    7.78    0.92   2  3.5600
   3  -8 -26   82.89   27.10   2  0.9100
   3  -7 -11  437.74    6.15   2  1.6100
   2  -6  -7  274.31    4.01   2  2.3400
   3  -8  -9  401.56    5.95   2  1.6700
   3  -2  -8  196.74    3.17   2  1.8800
   2  -4  -5  124.89    2.28   2  2.6700
   3   0  -9  177.47    3.44   2  1.8600
   4 -10  -9  298.60    6.48   2  1.2800
   3  -6  -9  159.75    3.50   2  1.7500
   3  -8 -10  154.67    3.96   2  1.6300
   2  -6  -6  104.08    2.43   2  2.4300
   3  -7  -7   96.13    2.59   2  1.7400
   4  -7  -9  127.79    3.98   2  1.3500
   4  -9 -10  188.85    4.97   2  1.3200
   3  -9 -10   97.47    3.30   2  1.5900
   4  -5 -10  127.94    4.10   2  1.3900
   3  -6 -10   88.42    2.99   2  1.7000
   3   0 -10   76.65    2.44   2  1.8200
   3  -6  -8   68.05    2.47   2  1.7800
   3  -3 -12   98.48    3.29   2  1.6600
   4  -7 -11  105.73    4.41   2  1.3500
   3  -7  -8   60.77    2.52   2  1.7400
   4  -9 -12  146.12    5.97   2  1.2900
   2   0  -6   52.48    1.70   2  2.7800
   4 -12 -14  172.43    7.44   2  1.1700
   5 -10 -11  162.46    6.34   2  1.0600
   3  -1 -10   53.92    2.18   2  1.8200
   3  -7 -10   69.18    3.18   2  1.6600
   4 -10 -10  110.83    4.86   2  1.2900
   2  -4  -7   54.93    1.88   2  2.5100
   4  -6 -10   90.18    4.06   2  1.3800
   5  -8 -13  152.41    7.07   2  1.0900
   4 -11  -9   89.16    4.49   2  1.2600
   4  -6 -11   59.91    3.55   2  1.3700
   4  -6  -9   54.32    3.11   2  1.3700
   5  -6 -12  119.06    7.28   2  1.1100
   4  -4  -9   53.83    2.90   2  1.3900
   2  -4  -6   31.68    1.38   2  2.6200
   4  -4 -10   56.75    3.06   2  1.4100
   6  -9 -13  168.51    9.86   2  0.9100
   2   0  -5   17.82    0.85   2  2.7900
   3  -1 -11   41.33    2.21   2  1.7500
   1  -2  -3   31.61    1.44   2  5.2200
   4 -12 -13   58.97    5.71   2  1.2000
   3  -5  -8   28.96    2.06   2  1.8100
   3  -9  -9   38.24    2.47   2  1.6200
   4  -7 -14   60.88    4.35   2  1.2800
   4  -2 -10   49.52    3.07   2  1.4100
   5 -15 -14  108.55    8.51   2  0.9800
   5  -8 -11   53.23    4.32   2  1.0900
   4  -6 -12   45.61    3.28   2  1.3600
   4  -8  -9   30.77    3.17   2  1.3300
   5 -12 -12   80.88    6.34   2  1.0400
   4 -10 -11   39.91    3.81   2  1.2800
   3  -7  -9   35.05    2.33   2  1.7100
   4  -8 -12   45.69    3.75   2  1.3100
   3  -2  -7   17.67    1.15   2  1.8700
   2  -5  -6   17.02    1.24   2  2.5300
   4  -1 -14   58.86    4.18   2  1.3400
   3  -8 -11   27.57    2.49   2  1.5800
   3  -5 -11   17.99    1.70   2  1.6800
   5  -1 -17   89.50    7.34   2  1.0800
   4  -9 -11   44.47    3.65   2  1.3100
   3  -3  -8   16.77    1.48   2  1.8700
   1   0  -3   21.25    1.24   2  5.5500
   4  -2 -15   30.70    3.94   2  1.3000
   4 -11 -11   46.63    4.27   2  1.2600
   2   0  -7   13.58    0.98   2  2.6800
   3  -1  -8   12.19    1.25   2  1.8800
   5  -1 -15   40.47    5.84   2  1.1200
   5 -14 -16  129.08   13.42   2  0.9800
   4  -7 -13   35.93    3.65   2  1.3100
   5 -14 -13   47.25    8.25   2  1.0100
   5  -7 -11   28.12    3.81   2  1.1000
   5  -1 -16   73.29    6.87   2  1.1000
   4   0 -10   13.70    1.84   2  1.4000
   5 -16 -18  152.39   13.72   2  0.9200
   4  -8 -13   30.46    4.48   2  1.2900
[truncated: 904,106 more chars]
